# Supplementary material for: The Structural Determinants of Intra-Protein Compensatory Substitutions
Source: Mol Biol Evol. 2022 Mar 29;39(4):msac063. doi: 10.1093/molbev/msac063 (PMC9004419; doi:10.1093/molbev/msac063)
Supplement: msac063_Supplementary_Data [file msac063_supplementary_data.zip]

Archive with 5 entries (5 files):
- FigureS1.pdf
- FigureS2.pdf
- FigureS3.pdf
- FigureS4.pdf
- SupplementaryTableS1.xlsx
