# Supplementary material for: The Structural Determinants of Intra-Protein Compensatory Substitutions
Source: Mol Biol Evol. 2022 Mar 29;39(4):msac063. doi: 10.1093/molbev/msac063 (PMC9004419; doi:10.1093/molbev/msac063)
Supplement: msac063_Supplementary_Data [file msac063_supplementary_data.zip › SupplementaryTableS1.xlsx]

## Sheet: SupplementaryTable-FamilyProper
Family	PDB	Number of sites	Number of sequences	Number of coevolving sites	Proportion of coevolving sites	Total length of the tree	Tree diameter	Median sequence length
HOG000003295	3EG4-A	214	168	46	0.214953	19.0039	2.56782	274
HOG000003674	1B12-A	172	117	34	0.197674	24.2604	2.83605	324
HOG000003788	1PUJ-A	223	130	34	0.152466	29.631	2.96852	287
HOG000003879	1NYR-A	506	116	41	0.0810277	25.7878	3.07584	645
HOG000003880	1EVK-B	491	142	24	0.0488798	16.814	1.85683	642
HOG000003902	3P32-A	257	163	42	0.163424	50.5089	3.34528	334
HOG000003904	3MAJ-A	193	227	46	0.238342	79.9384	3.95843	382
HOG000003917	1SE5-A	510	149	25	0.0490196	21.2395	1.85074	719
HOG000004098	1C5K-A	345	119	34	0.0985507	20.5175	3.06683	431
HOG000004132	2EGJ-A	105	241	30	0.285714	119.07	8.25682	141
HOG000004133	3QY3-A	94	183	22	0.234043	81.2086	7.07735	143
HOG000004401	1YY3-B	259	139	37	0.142857	24.3564	2.22191	355
HOG000004470	2DUW-A	119	202	38	0.319328	59.3224	3.78916	139
HOG000004695	2PZ0-B	142	180	29	0.204225	91.3983	5.84948	248
HOG000004697	2OTD-A	196	114	26	0.132653	27.9951	4.01137	247
HOG000004796	2PTH-A	145	206	39	0.268966	63.2797	4.03355	195
HOG000004810	2PPQ-A	255	161	41	0.160784	44.4674	3.79282	321
HOG000004811	2QCU-B	385	118	45	0.116883	22.4931	2.32307	504.5
HOG000004838	2J01-D	40	181	10	0.25	25.9678	2.38731	52.5
HOG000004839	3R8S-1	38	140	22	0.578947	9.55422	1.58473	55
HOG000004852	3I8I-Y	142	143	21	0.147887	34.5376	3.04076	166
HOG000004931	3HSB-B	57	247	23	0.403509	41.6634	4.48192	86
HOG000004976	2CVB-A	136	139	29	0.213235	50.8484	4.46716	188
HOG000005043	3I16-D	352	146	41	0.116477	37.8268	2.68456	423
HOG000005156	2FWX-C	357	102	35	0.0980392	15.6158	1.94215	446
HOG000005157	1HTO-C	382	248	34	0.0890052	24.9695	1.908	469
HOG000005225	3MT1-B	313	162	52	0.166134	39.1596	3.05628	380
HOG000005516	3PDI-B	315	111	46	0.146032	40.7983	3.6512	457
HOG000006054	3QAS-A	193	145	24	0.124352	34.7524	3.43495	252
HOG000006055	2VG3-A	189	180	35	0.185185	48.3019	3.06644	258
HOG000006056	2VFW-B	190	175	29	0.152632	53.027	3.54856	253
HOG000006281	2ZPL-B	365	115	20	0.0547945	29.7391	3.06209	450
HOG000006394	1U9L-B	407	129	25	0.0614251	14.6053	1.97186	495
HOG000006395	1K0R-A	274	119	48	0.175182	19.9738	2.68475	382
HOG000006506	1G2R-A	73	166	14	0.191781	54.0885	4.67016	94
HOG000006518	3K9W-A	144	176	31	0.215278	55.0179	3.48648	161
HOG000006618	3ON1-A	87	131	14	0.16092	51.1357	4.09228	102
HOG000006844	3OP1-B	224	185	43	0.191964	77.6083	4.36222	316
HOG000006957	2RCN-A	254	105	39	0.153543	23.1167	3.19246	350
HOG000006958	1T9H-A	232	109	40	0.172414	33.5728	3.38478	292
HOG000007059	2NU8-B	287	115	43	0.149826	9.90631	2.24824	388
HOG000007176	1GN9-A	417	121	22	0.0527578	22.3474	2.28972	550
HOG000007220	1R0K-B	308	163	15	0.0487013	53.7333	3.49514	383
HOG000007221	1Q0Q-A	315	205	40	0.126984	45.0774	3.18188	398
HOG000007299	2JCB-B	90	180	31	0.344444	94.1612	5.844	197
HOG000007391	1UFK-A	225	140	20	0.0888889	46.5498	4.11047	312
HOG000007602	3POL-A	202	162	36	0.178218	37.5088	2.97311	252
HOG000007624	3QY6-A	138	132	25	0.181159	64.1241	4.041	255
HOG000007680	3JST-B	67	227	33	0.492537	101.916	6.47679	101
HOG000007681	1USO-B	64	154	9	0.140625	49.4883	4.56871	113
HOG000007970	1XAG-A	257	242	42	0.163424	64.9767	5.10786	362
HOG000008026	1XBW-A	79	110	12	0.151899	40.2881	4.99665	106
HOG000008196	3GN9-B	114	153	34	0.298246	51.4536	4.70234	149
HOG000008197	1PAO-A	48	109	0	0	35.2563	4.80085	146
HOG000008424	2KC8-A	30	100	0	0	41.2847	5.07997	87
HOG000008425	2EYU-B	119	169	47	0.394958	62.1796	3.862	346
HOG000008427	2D28-C	139	237	32	0.230216	93.2493	4.00351	551.5
HOG000008760	3OOO-A	254	145	30	0.11811	51.9735	4.64418	361
HOG000008762	1A16-A	363	125	49	0.134986	29.1453	3.54728	441
HOG000008875	1A6X-A	109	272	38	0.348624	57.8372	3.77097	156
HOG000008988	2W70-B	345	198	36	0.104348	25.7071	1.97931	449
HOG000008989	3N6R-I	395	149	33	0.0835443	36.9238	3.59608	666.5
HOG000009101	1WMW-C	196	260	52	0.265306	69.995	5.49468	299
HOG000009102	3MZV-B	278	123	40	0.143885	20.1563	3.64689	323
HOG000009104	3PKO-A	263	164	38	0.144487	54.7396	4.6886	324
HOG000009215	3OPN-A	171	164	74	0.432749	56.4973	4.80498	272
HOG000009605	3OAA-d	254	161	65	0.255906	9.96383	1.03874	460
HOG000009628	1K8H-A	129	136	16	0.124031	22.7475	2.64572	160
HOG000009661	1LM0-A	115	126	28	0.243478	25.4851	2.73338	159
HOG000009832	1PUI-A	153	162	35	0.228758	35.727	3.19608	210
HOG000009833	1SUL-B	166	114	17	0.10241	28.0995	2.16376	197
HOG000009901	2KKS-A	76	148	8	0.105263	65.4932	7.45432	143
HOG000010003	2IUT-A	446	135	46	0.103139	24.8392	3.82974	806
HOG000010036	1E94-F	286	101	42	0.146853	9.1596	1.03167	443
HOG000010047	1YBY-B	180	186	41	0.227778	43.5933	3.06641	185
HOG000011009	1T70-H	214	149	28	0.130841	50.5596	2.641	264
HOG000011346	1H16-A	400	187	22	0.055	29.3037	2.51867	760
HOG000011592	3R5X-D	247	155	53	0.214575	37.2312	3.97299	306
HOG000011593	1EHI-A	257	116	24	0.0933852	38.6813	3.02772	366
HOG000012181	1HJR-D	137	136	24	0.175182	21.9471	3.67136	173
HOG000012239	3GOA-B	300	133	31	0.103333	25.5073	2.39016	387
HOG000012240	1ULQ-G	289	216	62	0.214533	47.0127	4.18778	435
HOG000012986	2O1X-A	513	177	27	0.0526316	44.1401	3.06908	635
HOG000012988	2O1S-A	465	104	33	0.0709677	13.4579	1.76438	620
HOG000013133	2A1V-A	48	146	5	0.104167	66.3822	5.0874	119
HOG000013357	2GZ1-A	295	187	56	0.189831	32.258	3.01262	340
HOG000013583	1GV3-A	139	189	33	0.23741	40.9244	3.47549	206
HOG000013584	3JS4-B	149	140	36	0.241611	13.874	1.71329	193
HOG000013875	2P0T-A	145	119	9	0.062069	32.2164	3.06095	183
HOG000014031	3RFW-A	108	154	15	0.138889	52.4599	4.24083	298
HOG000014143	2O03-A	73	130	5	0.0684932	74.2323	5.19048	149
HOG000014144	1MZB-A	106	124	24	0.226415	17.629	2.90241	148
HOG000014257	2FYW-B	195	154	23	0.117949	41.4276	3.85178	267
HOG000014258	1NMO-B	204	112	45	0.220588	28.7929	3.23239	248
HOG000014315	3NE3-B	86	135	6	0.0697674	47.8174	4.62786	120
HOG000014316	1LRF-A	105	196	23	0.219048	52.1622	3.95154	126
HOG000014372	3GNL-A	188	144	33	0.175532	56.1222	3.62494	231
HOG000014483	2AU3-A	358	134	57	0.159218	35.5417	4.78652	581
HOG000014707	3DMO-A	100	147	16	0.16	55.4361	3.67362	133
HOG000014819	2KDC-A	101	118	20	0.19802	30.3566	3.18844	122
HOG000015154	1NG6-A	133	232	46	0.345865	64.4072	3.68665	149
HOG000015265	1VHK-C	212	108	57	0.268868	25.109	4.65096	243
HOG000015378	1L2P-A	133	197	14	0.105263	33.7069	4.10507	156
HOG000015716	3R6U-A	196	258	53	0.270408	74.6084	4.81308	317
HOG000015940	1Y8C-A	199	125	25	0.125628	42.5337	4.49959	247
HOG000016051	2ID1-B	98	173	16	0.163265	55.5378	4.39473	128
HOG000016052	2O5A-A	99	249	19	0.191919	101.505	4.82143	119
HOG000016164	2OGI-B	164	117	38	0.231707	33.0089	3.19538	194
HOG000016230	1NP3-A	258	169	66	0.255814	14.4473	1.27728	339
HOG000016242	1P9P-A	188	181	36	0.191489	42.698	2.65878	245
HOG000016264	3R8S-P	81	129	5	0.0617284	14.7983	2.19993	121
HOG000016265	2J01-T	96	251	46	0.479167	45.6185	2.78686	116
HOG000016277	3FOV-A	92	236	2	0.0217391	126.957	6.04252	124
HOG000016279	1LN4-A	83	101	13	0.156627	14.9504	2.46017	98
HOG000016501	2O2X-A	131	160	18	0.137405	53.3199	4.49503	188
HOG000016836	2GPY-B	164	115	17	0.103659	38.8433	3.81888	217
HOG000016953	1VHX-A	117	211	32	0.273504	65.5527	4.52133	146
HOG000016954	1NMN-A	125	104	38	0.304	20.9862	3.85984	139
HOG000017176	3E1S-A	385	122	50	0.12987	55.9957	3.99937	739
HOG000017376	1TZ7-A	330	159	54	0.163636	74.2612	4.80293	501
HOG000017398	3MEH-A	70	168	11	0.157143	85.4816	4.80898	180
HOG000017510	3LVM-B	316	128	32	0.101266	14.3777	1.63478	404
HOG000017523	3IP4-C	84	287	19	0.22619	99.3327	4.18399	97
HOG000017623	3PVS-D	327	107	31	0.0948012	13.3644	1.92582	447
HOG000017624	3CTD-B	335	172	46	0.137313	43.4044	3.36988	428
HOG000017736	1U77-A	296	115	29	0.097973	15.5838	2.05077	431
HOG000017847	3N5B-A	108	197	29	0.268519	42.6129	4.32572	112
HOG000018071	3NET-A	321	173	28	0.0872274	38.9347	4.18496	462
HOG000018072	1ADJ-B	328	116	31	0.0945122	18.5689	3.63809	424
HOG000018301	2KO1-B	590	137	19	0.0322034	30.6928	3.09468	760.5
HOG000018636	3AQO-C	328	171	24	0.0731707	47.068	3.16565	526
HOG000018970	2QMX-A	226	168	58	0.256637	57.1963	4.3382	285
HOG000019083	1UDX-A	345	125	34	0.0985507	29.9025	3.01948	430
HOG000019196	2IDL-A	68	123	2	0.0294118	55.6891	4.69838	110
HOG000019419	3Q9L-A	193	112	34	0.176166	10.1255	1.11434	270
HOG000019422	3K9G-A	146	329	86	0.589041	100.187	6.02089	257
HOG000019423	3CWQ-A	88	136	19	0.215909	58.3495	4.0031	219
HOG000019600	1UEK-A	217	156	40	0.184332	59.3968	5.6779	289
HOG000019601	1OJ4-B	212	120	31	0.146226	23.0149	2.52088	285
HOG000019646	2J5U-A	213	126	33	0.15493	50.5698	4.57787	283
HOG000019780	2VHM-N	107	218	29	0.271028	42.1775	2.87835	121
HOG000019802	2UUA-I	96	167	10	0.104167	18.9926	1.91904	130
HOG000019858	2UXQ-D	295	157	51	0.172881	21.1267	2.00271	404
HOG000019980	2VOS-A	257	167	47	0.182879	75.9664	4.68431	455
HOG000019982	3N2A-A	339	110	18	0.0530973	26.9291	3.25936	422
HOG000020206	2EH6-A	324	173	43	0.132716	58.9662	3.33402	399
HOG000020207	3I4J-B	159	123	21	0.132075	45.7519	3.50478	450
HOG000020209	1S0A-B	354	135	29	0.0819209	28.5279	2.15533	429
HOG000020210	2HP1-A	350	188	29	0.0828571	28.177	1.9605	427
HOG000020323	1B4K-A	264	196	53	0.200758	34.4954	2.50691	337
HOG000020624	2YWE-A	480	157	41	0.0854167	21.1265	2.07488	607
HOG000020767	1T3O-A	42	222	14	0.333333	57.8116	4.17292	75
HOG000020768	2IF2-A	160	259	36	0.225	110.647	5.05245	201
HOG000020769	1N3B-C	178	141	42	0.235955	37.9433	2.6391	206
HOG000020881	1K82-A	217	146	41	0.18894	31.6276	2.88032	269
HOG000021111	1W0D-A	277	131	97	0.350181	27.6912	2.7155	359
HOG000021112	1CM7-B	285	191	24	0.0842105	32.1352	2.63207	363
HOG000021113	2D1C-A	282	101	28	0.0992908	10.8334	2.86244	417
HOG000021224	3MSU-B	319	149	65	0.203762	17.3436	1.56453	428
HOG000021225	3O8J-B	286	136	32	0.111888	17.6858	1.83824	386
HOG000021559	1E0T-C	401	140	39	0.0972569	30.1222	3.03078	542
HOG000021670	2F9Y-B	215	124	45	0.209302	16.1998	1.49529	304
HOG000021671	2F9I-B	221	145	70	0.316742	37.5904	2.31944	289
HOG000021784	2HNH-A	660	108	10	0.0151515	16.0912	3.46772	1160
HOG000022120	2VHW-A	338	185	67	0.198225	44.8019	2.86776	371
HOG000022121	1X13-A	297	110	58	0.195286	13.4821	2.3278	509
HOG000022343	2BMX-B	164	171	58	0.353659	29.8658	3.34221	187
HOG000022344	3GKK-A	135	227	48	0.355556	67.3235	3.17063	155
HOG000022345	2YZH-D	145	218	34	0.234483	45.2889	2.84084	167
HOG000022685	3D6N-B	226	346	70	0.309735	82.8559	3.72892	311
HOG000022686	3KZN-A	248	158	88	0.354839	38.5134	4.95982	334
HOG000022797	1VRA-B	312	148	24	0.0769231	40.9133	2.8415	405
HOG000022909	3MMH-B	136	140	49	0.360294	34.5435	3.81119	162
HOG000023020	3NVT-A	210	135	49	0.233333	32.1743	4.18844	357.5
HOG000023021	3E9A-A	212	172	36	0.169811	24.572	2.63327	284
HOG000023469	1ZJC-A	371	128	17	0.0458221	31.2641	3.49993	413
HOG000023913	3JR1-A	223	124	47	0.210762	40.2601	4.57535	288
HOG000023915	3AAI-A	27	217	13	0.481481	92.6454	6.72665	94
HOG000024359	3KHX-B	185	123	34	0.183784	47.1438	4.11952	467
HOG000025030	1KA9-H	155	141	5	0.0322581	30.6622	3.40647	196
HOG000025142	1K0E-A	332	125	9	0.0271084	19.3851	5.09608	459
HOG000025144	1I1Q-A	373	121	26	0.0697051	17.6431	2.46372	520
HOG000025480	1ZL0-A	245	126	28	0.114286	43.5523	4.12236	307
HOG000027157	2O3F-C	256	145	36	0.140625	60.8287	4.94013	287
HOG000027381	3EEY-J	144	118	29	0.201389	36.8954	3.41302	190
HOG000027493	1CT9-A	416	100	31	0.0745192	13.5849	3.84507	554
HOG000027939	1EF8-A	175	102	40	0.228571	46.1766	3.5488	260
HOG000027942	1Q52-B	219	138	52	0.237443	15.046	2.21484	285
HOG000027949	3FDU-A	148	162	37	0.25	72.7747	4.14337	262
HOG000028061	3FOB-A	177	136	20	0.112994	38.8534	4.04027	274.5
HOG000028062	1M33-A	199	128	45	0.226131	42.6324	4.19865	256
HOG000028067	3BF7-B	206	140	27	0.131068	53.8768	4.31949	256
HOG000028072	2XMZ-A	146	141	20	0.136986	64.3068	5.24671	267
HOG000028073	3R40-A	95	127	27	0.284211	66.1261	4.59763	298.5
HOG000028185	3HWO-A	260	108	32	0.123077	38.7409	4.57725	391
HOG000028744	1KG2-A	254	108	50	0.19685	22.1659	3.01525	355
HOG000028966	3HZA-A	114	191	31	0.27193	57.6531	3.17938	150
HOG000028968	1DUD-A	105	103	6	0.0571429	10.6238	1.52133	152
HOG000029191	3NZQ-A	501	146	20	0.0399202	31.7055	2.92075	645
HOG000029868	1UWV-A	340	128	24	0.0705882	28.3298	2.83497	443
HOG000030092	2JAQ-A	151	106	34	0.225166	37.3415	4.15348	214
HOG000030426	1QXY-A	218	256	35	0.16055	77.4933	3.91372	252
HOG000030427	3PKA-A	209	173	62	0.296651	35.1053	2.87313	271
HOG000030539	1YDG-E	135	213	60	0.444444	44.9189	3.93468	199
HOG000030543	2WC1-A	111	121	7	0.0630631	37.0878	3.29681	170
HOG000031440	2IV2-X	460	128	33	0.0717391	32.9021	3.32589	902
HOG000031441	3ML1-A	622	112	5	0.00803859	18.6653	3.05573	829
HOG000031444	3OO2-A	266	215	39	0.146617	83.2368	4.16737	382
HOG000031446	2RJG-A	240	197	51	0.2125	61.3486	5.53632	359
HOG000031558	1OFD-B	1043	106	0	0	18.8714	2.3848	1499
HOG000031895	3N26-A	172	125	34	0.197674	45.858	3.9464	259
HOG000031989	1SF8-G	510	130	26	0.0509804	16.0481	1.68006	632
HOG000032567	1KNQ-B	74	241	24	0.324324	97.1664	4.22931	172
HOG000032568	2IYV-A	124	158	27	0.217742	39.2564	3.33606	176
HOG000032569	2PT5-B	120	177	31	0.258333	83.564	4.15315	173
HOG000033015	1UAA-A	488	102	49	0.10041	11.4644	1.67331	673
HOG000033463	2YW2-B	340	211	36	0.105882	38.5484	2.85003	429
HOG000033464	2IP4-A	361	120	79	0.218837	41.6827	4.46509	423
HOG000033575	1JKX-B	175	123	39	0.222857	28.7537	3.36413	212
HOG000033576	3OBI-B	228	179	49	0.214912	47.1859	3.31191	284
HOG000033688	1AO0-D	333	184	42	0.126126	47.6796	3.16149	480
HOG000033801	2CUW-A	68	336	9	0.132353	95.1257	4.91908	83
HOG000033912	2PFM-A	364	160	30	0.0824176	30.1195	2.422	431
HOG000033914	1RE5-D	214	139	37	0.172897	49.4864	4.2809	451
HOG000034026	3ETH-B	259	125	31	0.119691	24.6779	4.2655	356
HOG000034140	3OOW-D	106	133	6	0.0566038	15.1509	1.76286	169
HOG000034141	3LP6-C	118	170	8	0.0677966	45.4383	3.71764	165
HOG000034252	2PJQ-C	94	113	10	0.106383	48.0425	4.39925	215
HOG000034586	2JC5-A	206	161	40	0.194175	38.5007	3.32946	256
HOG000034587	1AKO-A	220	122	54	0.245455	24.8816	4.38411	268
HOG000034813	1DBW-B	160	116	28	0.175	59.7019	4.56061	215
HOG000034815	1YS7-B	174	153	33	0.189655	65.6842	4.50887	227
HOG000034817	3RQI-A	141	151	7	0.0496454	37.173	3.67577	184
HOG000034822	1S8N-A	181	222	42	0.232044	68.6911	5.49925	200
HOG000035157	1I96-B	106	244	19	0.179245	49.6475	2.88432	171
HOG000035268	2ZCU-A	249	135	45	0.180723	38.3144	3.21766	286
HOG000035426	2PC1-A	104	103	6	0.0576923	54.6208	4.66857	170
HOG000035714	3FIJ-E	175	165	40	0.228571	72.5351	4.44394	245
HOG000035937	2DQ3-A	357	145	37	0.103641	32.9161	2.6374	425
HOG000036053	1YWF-A	109	125	8	0.0733945	63.4072	4.32672	263.5
HOG000036164	1HQ1-A	306	113	19	0.0620915	10.824	1.02404	453
HOG000036265	3DF2-R	88	162	24	0.272727	19.2715	2.34441	103
HOG000036277	1ZU4-A	243	145	36	0.148148	36.8467	2.86441	329
HOG000036278	2YHS-A	234	104	22	0.0940171	13.1389	2.09234	495.5
HOG000036503	3H0P-B	260	116	44	0.169231	23.5149	3.0325	309
HOG000036504	3PTW-A	240	163	53	0.220833	62.741	3.30481	308
HOG000036732	2IQQ-A	336	140	21	0.0625	33.437	2.32313	459
HOG000036776	2DY0-A	148	208	35	0.236486	52.1266	3.37527	181
HOG000036777	1Y0B-D	172	124	22	0.127907	30.8215	3.30717	193
HOG000037185	3F61-A	285	160	38	0.133333	56.905	2.97544	641
HOG000037300	1SQG-A	357	114	13	0.0364146	38.572	3.80591	431
HOG000037413	2D7E-C	602	108	7	0.0116279	20.9355	2.58055	732
HOG000037526	1U7Z-C	326	120	23	0.0705521	20.7015	2.30997	406
HOG000037638	1S96-A	173	214	27	0.156069	53.0083	3.84824	207
HOG000037639	2J41-D	162	116	28	0.17284	22.2147	2.60631	207
HOG000037640	1S4Q-A	142	178	21	0.147887	69.6223	5.14416	197
HOG000037974	1LH0-A	176	139	44	0.25	23.465	3.93208	213
HOG000037975	2AEE-A	192	164	54	0.28125	42.6704	4.207	212
HOG000037976	2P1Z-B	145	182	40	0.275862	56.5601	5.65014	186
HOG000038087	1A9X-H	234	188	51	0.217949	19.0713	1.26325	382
HOG000038538	3MKT-B	407	121	22	0.0540541	28.7393	3.45314	457
HOG000038877	2ROG-A	39	322	14	0.358974	151.609	5.52103	68
HOG000039067	3R8N-G	137	275	15	0.109489	32.2396	1.9014	156
HOG000039326	3EGL-B	197	124	48	0.243655	51.8551	4.49817	281
HOG000039864	3R8N-N	83	194	15	0.180723	20.6277	2.0973	101
HOG000039865	2VQE-N	41	122	10	0.243902	10.9994	1.69739	61
HOG000039879	1FJG-M	97	239	32	0.329897	25.4818	2.36814	118
HOG000039891	2ZJR-R	85	118	17	0.2	26.3406	2.19064	103
HOG000039892	3R8S-U	89	167	28	0.314607	20.8385	2.00072	104
HOG000039903	3DF2-G	160	246	39	0.24375	51.1797	2.34487	179
HOG000039916	2J01-D	54	330	13	0.240741	70.1118	4.27466	60
HOG000039949	2YWD-A	136	168	32	0.235294	59.051	4.31159	193
HOG000039995	3EXA-C	251	137	35	0.139442	50.6877	3.71755	314
HOG000039996	3FOZ-A	228	118	57	0.25	19.397	1.79093	316
HOG000040063	3R8N-L	74	205	23	0.310811	13.1611	1.44003	124
HOG000040121	1P91-A	225	100	60	0.266667	37.9238	5.14524	275.5
HOG000040143	1EH1-A	167	127	42	0.251497	26.7276	2.3536	185
HOG000040233	3JWK-B	127	120	16	0.125984	29.6932	2.74496	160
HOG000040257	3R8Y-B	99	115	22	0.222222	16.6212	1.87776	236
HOG000040269	3R8S-C	50	190	14	0.28	20.9842	2.84507	59
HOG000040349	1ON2-A	106	126	19	0.179245	42.3402	4.69536	155
HOG000040372	1VJE-B	111	114	13	0.117117	19.0686	2.74815	157
HOG000040438	3R8N-F	81	130	22	0.271605	20.6105	3.45343	127
HOG000040440	2J5A-A	90	162	12	0.133333	37.8243	3.94805	98
HOG000040451	1S7O-C	76	158	13	0.171053	54.6697	4.2031	110
HOG000040462	1VT2-X	59	322	21	0.355932	46.6485	4.11795	78
HOG000040463	2J01-1	50	239	18	0.36	57.091	3.5804	63
HOG000040465	3H08-B	116	181	27	0.232759	54.95	3.20476	152.5
HOG000040803	1WGZ-A	443	155	34	0.0767494	53.3692	4.75104	501
HOG000040914	3LDU-A	319	105	25	0.0783699	24.5604	2.94454	381
HOG000041138	3D0F-A	588	104	4	0.00680272	20.1859	2.30506	850
HOG000041811	2EAY-B	183	128	28	0.153005	56.2231	3.98032	325
HOG000041812	1BIA-A	257	112	28	0.108949	32.7041	3.07526	320
HOG000041813	2CGH-B	155	174	13	0.083871	75.942	4.96436	267
HOG000041924	2GTA-B	42	100	9	0.214286	32.7129	6.54259	108
HOG000042039	1RYI-B	222	162	28	0.126126	62.1937	4.7579	369
HOG000043493	2F1K-D	245	207	40	0.163265	64.0694	5.31627	301
HOG000043828	1P71-A	85	245	17	0.2	77.6322	4.9428	92
HOG000043829	2IIF-A	76	118	34	0.447368	16.0002	3.59659	99
HOG000044165	1NNS-A	270	109	25	0.0925926	18.607	2.57239	348
HOG000044388	1OYW-A	493	107	22	0.0446247	22.3282	2.58037	610.5
HOG000044610	1H98-A	38	179	23	0.605263	33.975	5.62836	109
HOG000044615	2ZVS-A	25	235	3	0.12	57.1665	7.76546	86
HOG000044841	3D6L-A	100	214	33	0.33	52.555	4.31848	134.5
HOG000044843	2EIS-A	72	144	7	0.0972222	54.7015	5.47415	157
HOG000044955	2OLW-B	145	203	36	0.248276	47.8222	3.1479	213
HOG000045070	1KNW-A	338	179	49	0.14497	45.4239	4.3586	417
HOG000045071	1HKV-B	360	159	13	0.0361111	45.5479	3.24545	442
HOG000045183	3ODG-A	231	257	20	0.0865801	71.5569	3.84528	273
HOG000045296	1A0P-A	206	170	59	0.286408	45.5185	3.25495	298
HOG000045407	1L7V-B	247	168	29	0.117409	77.717	3.72697	344
HOG000045854	1MK1-A	146	174	35	0.239726	61.6362	4.48505	183
HOG000045856	1VHG-B	157	118	15	0.0955414	26.017	2.50763	186
HOG000045857	1G0S-B	176	110	34	0.193182	28.2249	3.41384	209
HOG000046747	2PC6-A	128	150	10	0.078125	13.1555	1.52522	163
HOG000046859	3EEG-B	322	163	44	0.136646	31.6587	2.9522	522
HOG000046974	1VE5-A	104	151	9	0.0865385	58.178	3.54349	322
HOG000046975	1TDJ-A	407	110	5	0.012285	17.0132	1.99814	514
HOG000047087	1XV2-D	183	131	38	0.20765	47.1419	4.07363	247
HOG000047187	1Z9D-A	193	151	53	0.274611	29.2823	3.50172	241
HOG000047312	3H5Q-A	364	143	25	0.0686813	39.2541	2.58936	433
HOG000047313	2TPT-A	373	119	28	0.075067	23.7815	2.70483	440
HOG000047391	3GWC-A	121	148	25	0.206612	39.0643	5.71613	245
HOG000048758	2FPH-X	190	130	24	0.126316	45.7496	5.88123	261
HOG000048981	3CPG-A	186	192	27	0.145161	64.0246	3.90778	241
HOG000048983	3R79-A	192	129	51	0.265625	37.0628	4.36099	234
HOG000049094	2R6R-1	277	175	44	0.158845	24.4744	2.18499	390
HOG000049427	1E0D-A	339	109	23	0.0678466	22.1667	2.92838	438
HOG000049428	3LK7-A	339	127	11	0.0324484	35.4248	3.53376	453
HOG000049430	3IXC-A	153	182	34	0.222222	58.6699	3.57243	178.5
HOG000049435	3HJJ-B	151	149	42	0.278146	54.9445	3.93845	187
HOG000049436	3MQG-C	80	169	32	0.4	47.2204	4.24359	193
HOG000049437	3GVD-A	221	129	53	0.239819	22.5421	2.30541	273
HOG000049554	3PBT-A	397	168	21	0.0528967	46.0826	4.16771	587
HOG000049777	1WG8-A	229	173	66	0.28821	49.4163	3.552	311
HOG000050222	3HN2-C	227	135	30	0.132159	53.4723	4.47686	310
HOG000050448	3ZQJ-A	629	106	10	0.0158983	10.6271	1.44865	942
HOG000050449	2R6F-A	603	147	38	0.0630182	33.1463	3.02146	945
HOG000050562	2R1F-B	266	119	39	0.146617	30.4594	3.02808	340
HOG000050676	2FPO-C	143	163	30	0.20979	47.4588	3.77913	198
HOG000050677	3P9N-A	125	172	27	0.216	61.824	4.20203	185
HOG000051122	1O65-B	185	127	52	0.281081	38.5693	4.24468	226
HOG000052125	1OKJ-D	177	121	42	0.237288	27.489	2.96219	231
HOG000053240	2WSW-A	365	125	63	0.172603	39.8363	3.6998	515
HOG000053796	1R5J-A	281	132	28	0.0996441	30.8075	2.74395	329
HOG000053908	3MHX-A	61	276	10	0.163934	122.287	6.82421	76
HOG000054021	3LX5-A	493	162	11	0.0223124	48.5168	3.44933	664
HOG000054245	1QWR-A	142	193	46	0.323944	78.2938	4.62407	318
HOG000055362	2Z1K-D	154	127	23	0.149351	40.174	3.88689	578
HOG000057115	2H5X-B	166	204	28	0.168675	53.5566	3.36707	205
HOG000057116	1CUK-A	155	121	21	0.135484	17.9753	2.41553	204
HOG000058041	2QED-A	198	127	38	0.191919	40.6942	2.99608	252
HOG000058064	3F2B-A	1080	101	0	0	16.905	2.25855	1438
HOG000058487	2BJV-A	174	104	33	0.189655	43.2155	3.91326	455
HOG000058489	3CO5-A	252	103	52	0.206349	39.2624	4.45892	440
HOG000059201	2HA9-B	379	130	33	0.0870712	24.0434	2.85645	452
HOG000059490	3CE2-A	536	123	46	0.0858209	39.4294	3.18167	601
HOG000059714	1RW1-A	102	167	20	0.196078	38.9604	2.85692	118
HOG000059716	3GKX-A	86	120	23	0.267442	37.5114	3.45637	118
HOG000059717	3RDW-A	99	238	23	0.232323	71.2649	4.48318	118
HOG000059939	3M5W-B	259	164	25	0.0965251	43.7914	3.27808	334
HOG000059940	3N9I-B	262	132	23	0.0877863	16.4183	2.34517	334
HOG000059941	1YI8-B	285	115	57	0.2	23.4777	2.62286	341
HOG000060052	1NYE-D	112	147	4	0.0357143	35.5085	3.11886	143
HOG000060053	1N2F-A	80	147	25	0.3125	36.8943	3.76517	141
HOG000060165	3O04-A	333	157	77	0.231231	35.4895	3.20962	408
HOG000060166	2GQD-A	349	188	43	0.123209	38.0651	2.11469	414
HOG000060334	1Q1L-A	321	137	40	0.124611	34.5313	2.4575	388
HOG000060335	1SQ1-A	279	159	41	0.146953	21.1355	2.45705	364
HOG000061063	1Y23-B	96	201	25	0.260417	56.4632	3.79824	140
HOG000061064	3N1S-F	99	117	3	0.030303	17.3621	2.29984	118
HOG000061065	3ANO-B	130	190	29	0.223077	69.506	4.64439	174
HOG000061524	1QWD-A	103	104	17	0.165049	35.7646	2.98973	177
HOG000061736	1FUO-A	401	361	58	0.144638	73.9874	3.32429	464
HOG000061737	1JSW-B	407	213	53	0.130221	46.1651	3.17026	478
HOG000062060	3GHF-A	174	100	18	0.103448	22.7964	3.21867	235
HOG000062294	3LFR-B	230	124	40	0.173913	23.1556	2.58292	292
HOG000062295	3OCO-B	366	102	18	0.0491803	29.6647	4.20073	443
HOG000062298	3HF7-A	352	102	26	0.0738636	20.1047	2.07895	420.5
HOG000062967	3L39-A	185	174	40	0.216216	59.4482	5.74156	207
HOG000063193	3NOQ-B	45	164	11	0.244444	71.1162	5.03186	216
HOG000063194	2AB0-A	152	138	26	0.171053	51.4448	3.48548	190.5
HOG000063195	2VRN-B	152	238	47	0.309211	74.4701	4.21815	178
HOG000063531	3LNO-B	87	151	14	0.16092	36.4906	4.05361	111
HOG000063753	3S52-A	178	154	31	0.174157	36.034	3.49277	221
HOG000063754	3R6O-A	164	183	42	0.256098	64.0737	4.60166	290
HOG000063755	3QDF-A	178	171	58	0.325843	52.8833	3.40465	261
HOG000063966	2AMJ-B	165	119	31	0.187879	21.8762	3.13392	193
HOG000064533	2Z3B-G	140	355	31	0.221429	68.0327	3.0276	180
HOG000064978	2BKX-A	132	209	45	0.340909	83.9134	5.67017	249
HOG000065978	1V9T-B	91	163	20	0.21978	52.5065	4.54474	174
HOG000065981	1W74-A	92	227	23	0.25	51.3339	3.74936	179
HOG000066025	3DJC-C	230	166	71	0.308696	59.2365	4.19507	258
HOG000066991	3GEK-A	111	147	43	0.387387	39.5107	5.07103	140
HOG000066992	3HDU-A	93	138	15	0.16129	65.7795	5.29621	155
HOG000068103	1YDF-A	218	125	29	0.133028	39.5165	4.4213	259
HOG000068105	2C4N-A	215	113	48	0.223256	23.3108	3.27211	250
HOG000069044	2GKS-B	41	159	13	0.317073	43.7333	6.15123	392
HOG000069226	2AZH-A	113	218	30	0.265487	62.3143	4.33314	151
HOG000069228	2Z7E-B	100	142	25	0.25	13.7983	2.11031	128
HOG000069673	2QFI-A	269	116	53	0.197026	36.5721	4.35302	300
HOG000070674	3CAM-B	59	164	16	0.271186	52.4948	4.15325	67
HOG000071344	3DIN-B	74	191	28	0.378378	33.92	2.99226	112
HOG000071678	3LVF-P	281	172	33	0.117438	22.7421	2.72265	333
HOG000071679	2EP7-B	276	101	31	0.112319	18.3171	2.83707	339
HOG000071791	1JQJ-A	336	151	38	0.113095	31.6236	3.58099	366
HOG000071792	2AWA-B	333	106	51	0.153153	33.6953	3.14901	378
HOG000071892	1FJG-B	203	274	67	0.330049	48.5997	2.28418	257
HOG000072016	3B40-A	251	176	71	0.282869	60.4359	4.03408	346
HOG000072126	3DH7-A	232	104	35	0.150862	34.7327	3.40384	347
HOG000072173	1E9I-D	323	128	37	0.114551	17.9071	1.6372	431
HOG000072174	1W6T-B	295	321	115	0.389831	57.7112	2.07083	430
HOG000072595	2VQE-E	144	168	29	0.201389	29.9132	2.19311	167
HOG000072685	2Q7X-A	259	159	30	0.11583	51.868	3.99421	332
HOG000072798	3IMH-B	269	136	57	0.211896	52.3929	3.65582	347
HOG000072820	1EYZ-B	309	185	25	0.0809061	32.9433	3.05476	392
HOG000072909	3AB1-B	273	145	35	0.128205	39.2554	4.15013	337
HOG000072910	3FBS-A	210	117	43	0.204762	58.4896	3.73863	304
HOG000072911	2Q7V-A	269	116	57	0.211896	31.5278	2.78733	311
HOG000072912	1CL0-A	234	149	58	0.247863	19.0461	2.47948	320
HOG000073580	2D7D-A	496	137	25	0.0504032	21.3771	1.87989	662
HOG000073968	3DXX-A	192	106	49	0.255208	18.7732	2.80531	239
HOG000074026	1T72-B	197	266	50	0.253807	102.553	4.5636	223
HOG000074028	1P9K-A	58	128	12	0.206897	28.366	4.09788	72
HOG000074814	1GQE-A	237	149	75	0.316456	37.3605	2.50358	337
HOG000074815	2B3T-B	289	195	28	0.0968858	25.9354	1.92978	360
HOG000074927	2YWQ-C	143	123	42	0.293706	30.3686	2.93181	182
HOG000075053	2FVH-A	88	250	34	0.386364	32.3232	2.05817	100
HOG000075154	2XKJ-E	463	117	32	0.0691145	14.5855	2.85129	630
HOG000075155	3G7E-A	551	109	15	0.0272232	14.9924	2.03191	804
HOG000075267	1VI7-A	164	191	35	0.213415	51.7102	3.31885	204
HOG000075602	2YVW-A	350	222	49	0.14	37.272	2.77089	419
HOG000076048	1F6D-A	287	213	28	0.097561	53.2035	2.52583	378
HOG000076162	1K7J-A	191	207	39	0.204188	34.6826	2.29844	206
HOG000076163	1HRU-A	161	146	21	0.130435	41.4062	3.51694	190
HOG000076274	2B3T-A	220	122	29	0.131818	29.1649	2.79035	278
HOG000076277	2XKJ-E	568	123	35	0.0616197	15.1623	1.50615	752
HOG000076278	2Y3P-B	605	201	7	0.0115702	25.1454	3.10135	879
HOG000076279	2INR-A	644	130	8	0.0124224	31.1617	3.42179	818
HOG000076290	3E76-H	437	185	56	0.128146	22.9334	1.52036	546
HOG000076390	2B8T-A	161	150	42	0.26087	42.8841	3.25344	199
HOG000076503	2ZSJ-A	263	157	56	0.212928	32.4788	2.20475	354
HOG000076615	3MTJ-A	363	171	16	0.0440771	42.1567	3.07404	435
HOG000076894	2I4L-B	293	133	26	0.0887372	29.7116	3.61084	442
HOG000077288	3C48-B	192	131	20	0.104167	62.0536	4.67355	401
HOG000077515	1S1M-B	380	152	12	0.0315789	16.9538	1.69404	545
HOG000077848	3ABF-A	55	123	19	0.345455	34.7202	4.45005	61
HOG000077959	2Q14-C	302	119	25	0.0827815	29.9203	5.11457	433
HOG000078427	1M3U-E	218	147	65	0.298165	35.4038	2.37348	275
HOG000078516	2JLM-D	152	174	13	0.0855263	69.742	4.40359	171
HOG000078517	2R1I-A	97	183	10	0.103093	90.3942	6.92025	150
HOG000078519	1NSL-C	10	215	0	0	115.833	5.77147	184
HOG000078520	1YRE-D	135	171	24	0.177778	56.0555	3.6486	198
HOG000078521	2EUI-E	40	236	14	0.35	116.827	7.15832	159
HOG000078523	2CNT-A	121	209	25	0.206612	91.3169	6.13684	156
HOG000078524	1Z4E-A	62	201	13	0.209677	84.5421	4.67605	149
HOG000078525	2I79-C	139	119	17	0.122302	51.4809	4.57139	168
HOG000078526	2PDO-D	110	133	15	0.136364	44.7439	3.69061	141
HOG000078527	3IGR-A	90	226	20	0.222222	80.7964	5.5006	194
HOG000078530	2CY2-A	98	152	31	0.316327	74.9631	5.17783	169
HOG000078531	1YX0-A	74	153	8	0.108108	75.0618	5.23857	159
HOG000078532	1TIQ-A	115	144	11	0.0956522	62.6462	4.46776	172
HOG000078535	3JUW-A	74	165	16	0.216216	85.5129	5.85664	180
HOG000078537	3OWC-A	63	173	11	0.174603	105.757	7.75439	183
HOG000078538	3PZJ-A	98	118	20	0.204082	40.8844	3.31661	235
HOG000078666	2WT9-B	148	172	46	0.310811	45.211	5.26034	212
HOG000078668	1J2R-A	73	142	19	0.260274	60.8685	4.28123	193
HOG000078670	3OQP-B	140	166	31	0.221429	73.3689	4.47327	184
HOG000078796	2XW7-A	115	174	26	0.226087	72.6017	4.64478	178
HOG000079692	2CW5-C	121	124	23	0.190083	67.2042	4.35129	264.5
HOG000080363	3B9T-A	197	123	23	0.116751	38.3128	4.27217	313
HOG000080585	2ZJS-Y	365	156	31	0.0849315	18.0926	2.76487	443
HOG000080586	3DL8-G	356	129	29	0.0814607	29.7746	3.08169	435
HOG000080808	3PND-C	274	128	37	0.135036	37.2451	3.66163	349
HOG000082123	3R8S-I	131	357	56	0.427481	51.1573	3.73805	141
HOG000082148	2DQB-C	270	164	55	0.203704	40.0373	3.99185	391
HOG000082629	2GQR-B	210	150	71	0.338095	21.5837	2.84555	238
HOG000082933	2R8R-A	704	114	0	0	24.2165	3.0494	897
HOG000083934	1JR3-A	367	112	23	0.0626703	18.4385	2.54364	658
HOG000084157	1CYW-A	220	146	59	0.268182	26.3751	2.26574	317
HOG000085049	2G84-A	66	167	24	0.363636	59.1432	4.28816	158
HOG000085050	2NX8-A	126	179	34	0.269841	55.5258	3.29154	172
HOG000085274	3OMI-A	271	244	78	0.287823	44.1341	3.14914	543
HOG000085275	1FFT-F	500	125	34	0.068	14.9064	1.49272	663
HOG000085950	1S5P-A	185	119	48	0.259459	33.5179	3.35407	273
HOG000086398	1FFT-H	157	184	42	0.267516	36.6161	3.94349	204
HOG000086623	3MZF-A	293	159	40	0.136519	39.7337	3.28031	395
HOG000086848	1I7D-A	215	109	40	0.186047	25.1566	2.82583	653
HOG000086960	1SPV-A	116	235	36	0.310345	84.213	6.76766	177
HOG000087516	1FFT-F	83	153	18	0.216867	31.4513	2.95241	110
HOG000087629	2DBY-A	272	137	67	0.246324	13.0378	1.64863	363
HOG000087851	1CF9-C	501	116	24	0.0479042	20.3703	2.38065	715
HOG000087852	2ISA-H	369	138	48	0.130081	22.4985	2.40837	492.5
HOG000088965	1BJN-A	280	128	40	0.142857	23.1187	2.43131	362
HOG000089298	1TO6-A	329	161	43	0.130699	47.7263	3.45594	380
HOG000089299	3CWC-B	234	150	26	0.111111	51.0928	3.17586	380
HOG000095203	3MSZ-B	64	164	20	0.3125	50.0134	3.89894	85
HOG000095206	1H75-A	52	153	7	0.134615	40.206	7.94532	79
HOG000095211	1YKA-A	86	111	4	0.0465116	14.903	2.26071	115
HOG000095324	3LFH-E	111	175	35	0.315315	56.9614	5.88218	136
HOG000096435	1GSK-A	235	149	51	0.217021	46.8714	4.30499	509
HOG000097048	2VHO-T	58	192	3	0.0517241	29.9292	3.21711	88
HOG000097049	2J00-T	84	176	21	0.25	37.4314	2.7379	88
HOG000097217	2L5O-A	87	159	30	0.344828	71.7343	5.40101	196
HOG000097218	3KH7-A	146	140	15	0.10274	42.2657	4.0595	185
HOG000099005	3LMF-A	75	101	12	0.16	43.7518	4.56641	115
HOG000099140	3GFV-A	213	125	32	0.150235	40.5735	3.51903	322
HOG000100019	1Y1O-D	114	107	28	0.245614	35.5326	3.65504	201
HOG000100368	2J01-E	172	155	49	0.284884	25.0026	2.53615	214
HOG000100908	1TWD-A	79	162	7	0.0886076	53.1096	3.96416	248
HOG000101822	3BLC-A	401	101	15	0.0374065	18.6226	2.43183	548
HOG000102325	2CXA-A	181	190	43	0.237569	49.332	3.36692	236
HOG000102781	1Q5V-D	123	132	15	0.121951	43.1437	4.64635	139
HOG000103272	1VDD-A	165	111	33	0.2	19.9235	2.61513	201
HOG000104694	2ICU-B	121	188	26	0.214876	78.2373	5.75845	233
HOG000106483	1QVC-A	104	180	52	0.5	29.1372	2.54835	168
HOG000107041	2O99-C	167	143	35	0.209581	84.1672	5.21059	258.5
HOG000107599	3K4I-C	117	107	18	0.153846	50.0032	4.37774	227
HOG000110563	2PG3-A	152	104	33	0.217105	13.4239	2.7775	231
HOG000110941	1SR9-B	426	169	16	0.0375587	38.8509	2.51029	572
HOG000111560	1AO6-A	60	134	3	0.05	13.6059	1.68314	91
HOG000111572	2J01-D	42	400	0	0	81.4561	3.50116	44
HOG000111584	2ZJR-B	30	349	8	0.266667	34.0616	3.0673	37
HOG000111597	1FJG-K	95	103	14	0.147368	9.68719	1.66405	130
HOG000111610	2ZJR-T	55	160	6	0.109091	14.8931	1.79747	85
HOG000111955	3PIK-A	368	109	47	0.127717	45.7081	3.42763	470
HOG000113195	2VYF-A	376	104	36	0.0957447	21.0398	2.5381	453
HOG000113196	1B79-D	360	116	58	0.161111	23.4712	2.99343	468
HOG000113982	1JKE-D	120	168	28	0.233333	30.1238	2.51452	145
HOG000114205	1TQ5-A	192	153	20	0.104167	41.2475	3.33613	232
HOG000114352	1C3Q-C	215	153	32	0.148837	57.2305	3.93191	268
HOG000115049	2GHR-A	262	123	30	0.114504	24.3519	3.28568	309
HOG000115215	1L8A-B	655	105	16	0.0244275	11.6622	1.63043	887
HOG000115327	2GQQ-C	123	121	31	0.252033	62.3893	5.04644	161
HOG000115328	3I4P-A	144	122	27	0.1875	40.7019	3.69284	156
HOG000115442	2BZ0-B	146	115	38	0.260274	18.2793	3.3656	200
HOG000115444	1G57-B	156	139	12	0.0769231	19.4545	1.95955	217
HOG000115783	2R0X-A	128	131	34	0.265625	54.862	5.14953	168
HOG000116231	3GKA-B	297	117	16	0.0538721	33.7773	2.24599	365
HOG000116232	3GR7-B	267	178	59	0.220974	44.7184	3.22078	365
HOG000116350	3GL5-A	173	178	34	0.196532	80.4741	4.02102	221
HOG000116585	2OPL-B	73	140	12	0.164384	64.6961	6.33239	145
HOG000116697	2DC0-B	195	151	37	0.189744	65.9154	4.41878	484
HOG000116699	3IP4-A	401	114	16	0.0399002	24.1172	1.98456	485.5
HOG000117544	2OWY-A	287	127	32	0.111498	23.992	2.97884	303
HOG000119128	1QZ4-A	185	114	29	0.156757	31.0123	3.59025	209
HOG000121274	3DBO-B	47	114	16	0.340426	61.9345	4.82516	133
HOG000122276	3I3Q-A	156	146	51	0.326923	40.7276	4.16531	216
HOG000122500	2V4N-A	203	158	24	0.118227	29.4556	2.39593	253
HOG000122501	2WQK-B	203	217	41	0.20197	77.8182	4.29003	255
HOG000123285	2GJL-A	249	142	42	0.168675	37.2318	3.3846	319
HOG000123402	1VMF-C	79	159	21	0.265823	55.1131	4.02379	135
HOG000124379	1XRU-A	192	118	27	0.140625	29.6567	2.26274	278
HOG000125181	1YM3-A	151	154	35	0.231788	60.5636	4.03617	227
HOG000125184	1I6P-A	169	117	63	0.372781	26.8697	2.35895	220
HOG000125295	2P35-A	218	152	21	0.0963303	46.2772	4.03988	256
HOG000125748	1N2A-A	126	114	15	0.119048	35.3498	4.14558	201
HOG000125752	3C8E-A	65	151	22	0.338462	41.6153	3.38613	236
HOG000125756	3M0F-A	141	134	23	0.163121	51.4236	4.72098	202
HOG000125758	3NIV-C	132	152	39	0.295455	43.7501	2.73189	215
HOG000126091	3NE5-A	287	151	43	0.149826	50.2156	3.68152	492
HOG000126202	3NE5-A	910	151	6	0.00659341	26.577	2.5382	1047
HOG000128541	3DQY-A	70	227	19	0.271429	90.5966	4.38883	106
HOG000128543	2JZA-A	91	135	27	0.296703	51.8279	5.36373	112
HOG000129543	2FIU-A	37	111	4	0.108108	50.1089	5.32138	96
HOG000130111	3OAA-Y	353	122	49	0.13881	9.25642	1.15487	513
HOG000130864	2YZT-A	39	109	22	0.564103	50.1828	5.03863	131
HOG000130989	1USG-A	222	114	29	0.130631	31.0444	3.55211	372.5
HOG000131662	3II9-C	325	189	66	0.203077	29.6785	2.83845	395
HOG000131666	3DXP-A	179	127	68	0.379888	41.4128	4.39533	354
HOG000132025	1WYU-C	359	142	41	0.114206	39.1697	2.55109	448
HOG000132447	2A9F-A	309	152	66	0.213592	32.7186	2.73805	412
HOG000132869	1OZ9-A	111	133	22	0.198198	41.6601	3.79443	159
HOG000132870	1XM5-B	123	114	16	0.130081	23.976	4.05059	155
HOG000133897	1P3H-A	90	208	19	0.211111	31.3286	2.33445	96
HOG000134568	1NQK-A	291	124	38	0.130584	20.8298	3.33909	382
HOG000134906	2PFU-A	50	170	25	0.5	72.0985	5.54737	143
HOG000135096	2ZQE-A	665	155	12	0.0180451	59.6809	4.42305	787
HOG000135466	2Q17-E	49	127	17	0.346939	52.3409	4.98489	303
HOG000136693	1YGY-A	467	171	29	0.0620985	34.5148	3.50382	529
HOG000136695	3KB6-C	296	122	41	0.138514	28.5635	3.69385	330
HOG000136696	3K5P-A	317	137	24	0.0757098	18.6348	1.56327	410
HOG000136697	3HG7-A	206	165	32	0.15534	64.3237	4.34093	315
HOG000136700	2CUK-D	212	133	53	0.25	55.8158	3.42076	324
HOG000137239	1T07-A	80	195	13	0.1625	27.061	2.98726	90
HOG000137263	3HDJ-B	158	143	45	0.28481	72.3708	4.41154	320
HOG000137375	3LLX-A	222	127	38	0.171171	49.5306	4.66586	375.5
HOG000137785	1FW9-A	114	120	11	0.0964912	37.4713	4.28172	174
HOG000140046	3BDV-A	124	116	10	0.0806452	51.1448	4.06219	190
HOG000141611	1Y8S-A	171	128	31	0.181287	51.6053	4.29012	443
HOG000144506	3CUO-A	55	181	8	0.145455	94.7155	5.47603	109
HOG000144508	3F6V-A	68	136	24	0.352941	49.5958	4.11212	107
HOG000145619	3QMQ-A	54	246	17	0.314815	120.227	6.07154	98
HOG000146732	1NOX-A	86	135	12	0.139535	68.9354	4.89154	188
HOG000146733	3K6H-A	165	157	27	0.163636	40.6695	4.16674	183
HOG000146735	2ISJ-H	166	170	59	0.355422	48.3417	3.62284	219
HOG000146736	3GR3-B	108	109	15	0.138889	46.0003	4.45384	225
HOG000146738	2HAY-D	118	139	6	0.0508475	42.1389	4.04001	220.5
HOG000146739	3BEM-A	93	105	15	0.16129	42.6195	4.24105	207
HOG000147185	2PKH-H	211	141	15	0.07109	44.0616	4.38438	243
HOG000148525	2P9B-A	229	116	31	0.135371	59.5194	4.00138	419
HOG000149972	3L9W-A	107	122	12	0.11215	52.8407	4.27691	183
HOG000150087	2AP1-A	71	259	25	0.352113	139.481	5.12441	312
HOG000151423	1A2O-B	289	112	85	0.294118	24.13	2.50256	350
HOG000151758	1I8D-A	173	115	18	0.104046	24.1041	3.15878	213
HOG000151980	2IIZ-A	266	106	29	0.109023	24.2418	3.67117	302
HOG000152322	3QH4-A	115	165	23	0.2	76.3125	3.85026	315.5
HOG000153550	2CU2-A	265	168	48	0.181132	71.2634	3.42152	358
HOG000154731	1VI1-A	289	108	36	0.124567	26.5597	2.76759	332
HOG000154887	2L2S-A	94	173	39	0.414894	38.0235	3.36095	140
HOG000154889	3CGM-A	129	152	14	0.108527	32.5058	3.65255	190.5
HOG000156781	1T8S-B	317	113	23	0.0725552	13.7449	2.36206	487
HOG000156894	1T35-E	163	172	47	0.288344	53.885	2.83187	193
HOG000156897	1WEK-A	177	176	63	0.355932	53.1993	3.82278	249
HOG000156964	3HXU-A	627	130	47	0.0749601	16.3716	1.56474	875
HOG000157010	1OZK-A	347	103	20	0.0576369	18.4953	2.51913	434
HOG000157123	3F67-A	190	114	40	0.210526	24.237	3.15901	288
HOG000157235	2EG4-B	184	164	39	0.211957	52.5321	5.08544	284
HOG000157236	1UAR-A	138	120	48	0.347826	39.7726	4.24306	286
HOG000157237	1URH-A	237	119	35	0.147679	35.0171	3.58801	282
HOG000158129	2J8S-A	646	131	0	0	45.9833	2.68168	1052
HOG000158247	2F1M-C	264	156	25	0.094697	68.6832	3.86522	397
HOG000159916	1SZQ-B	377	109	37	0.0981432	18.386	2.35902	483
HOG000160252	1NEK-C	95	114	9	0.0947368	26.594	3.63117	129
HOG000160364	1NEK-D	102	108	15	0.147059	22.5779	3.38851	115
HOG000160475	2WDQ-A	162	359	71	0.438272	59.0695	5.39895	596
HOG000160476	1CHU-A	406	132	41	0.100985	20.7314	2.00397	539
HOG000160590	2WDQ-J	168	343	70	0.416667	54.5873	4.4675	256
HOG000160701	1PUZ-A	61	137	7	0.114754	37.7137	4.74221	88
HOG000161260	3JSJ-D	114	138	8	0.0701754	74.5517	4.15714	195
HOG000161263	3EUP-A	113	116	16	0.141593	76.9728	6.11409	197
HOG000161265	2I10-A	87	127	13	0.149425	74.9648	4.99435	199
HOG000161376	1BRM-C	266	101	39	0.146617	11.9831	1.78682	369
HOG000161710	2DH5-A	296	171	65	0.219595	26.7186	1.81282	403
HOG000162367	1EIZ-A	134	183	13	0.0970149	29.4533	3.61747	209
HOG000163271	1KQF-C	600	122	21	0.035	27.4102	2.85207	845
HOG000163382	1KQF-C	165	111	48	0.290909	28.1292	3.54322	304
HOG000163613	2FIY-A	211	103	15	0.07109	28.1709	3.69874	309
HOG000164394	3N75-B	486	104	2	0.00411523	17.3008	2.96175	753
HOG000164573	2ZJR-J	105	141	44	0.419048	9.72158	1.27193	137
HOG000164843	3DJM-B	70	137	4	0.0571429	44.2589	5.1564	112.5
HOG000164955	1DPE-A	375	150	31	0.0826667	47.6165	4.41746	534
HOG000165519	3QVJ-A	151	102	17	0.112583	34.3429	4.15135	245
HOG000166536	3C96-A	176	133	20	0.113636	64.949	4.61292	389.5
HOG000167205	3I5A-A	201	126	44	0.218905	59.6872	4.77753	324
HOG000167538	1H4Q-A	393	167	50	0.127226	37.5851	3.00212	481
HOG000167986	2H5M-A	58	102	0	0	40.0547	4.81557	92
HOG000167987	1EQ2-F	240	116	39	0.1625	16.1531	1.98363	310
HOG000167994	2P5U-A	245	161	69	0.281633	65.186	4.22668	325
HOG000168001	3ENK-A	267	136	53	0.198502	28.9678	1.98461	338
HOG000168003	2Z1M-A	258	133	70	0.271318	27.094	2.20293	373
HOG000168011	1BSV-A	275	204	100	0.363636	63.5471	3.76728	321
HOG000169462	1HYU-A	403	131	18	0.044665	17.116	1.35906	524
HOG000170807	3N6X-A	387	175	37	0.0956072	39.0559	2.15363	479
HOG000171814	2Z9V-B	273	255	85	0.311355	83.1825	4.50602	384
HOG000171815	3ISL-A	234	160	86	0.367521	36.4964	3.43538	394.5
HOG000172597	2G39-A	428	132	19	0.0443925	30.1275	2.33055	504
HOG000173157	2GP4-A	459	108	12	0.0261438	17.2002	1.95252	608
HOG000173270	1X0A-A	194	122	32	0.164948	60.1799	4.37805	349
HOG000173604	3M5V-D	261	300	72	0.275862	90.09	3.64418	295
HOG000173945	2VHD-A	186	122	41	0.22043	35.2929	3.023	345
HOG000174613	1JN9-A	232	130	53	0.228448	28.945	3.79787	321
HOG000175516	1MOP-A	199	172	15	0.0753769	50.1182	2.83865	285
HOG000175517	2IR7-A	196	171	77	0.392857	55.562	3.89919	283
HOG000175617	2V36-A	401	117	36	0.0897756	19.2321	2.96281	581
HOG000175618	2NLZ-A	424	164	42	0.0990566	44.9041	3.50251	537
HOG000176511	3RHF-A	213	187	62	0.29108	67.3918	3.85561	290
HOG000176512	3CZQ-A	113	158	15	0.132743	35.6739	2.77418	295
HOG000178184	1F80-E	67	400	17	0.253731	103.218	6.07556	78
HOG000178408	2KQ9-A	53	285	13	0.245283	90.1607	6.06319	137
HOG000179076	3L9W-B	277	188	23	0.0830325	55.2672	3.68126	603
HOG000179078	3FWZ-A	440	103	6	0.0136364	17.2857	2.04727	563
HOG000179191	2Z23-A	164	120	17	0.103659	43.8467	3.48118	540
HOG000179526	3E6Q-B	70	117	18	0.257143	45.0109	5.77406	126
HOG000180308	1PQ4-B	219	179	63	0.287671	57.6802	3.7039	303
HOG000180311	2XY4-A	243	110	46	0.1893	24.8027	3.17109	318
HOG000181201	2GMY-A	102	157	34	0.333333	63.1127	4.42864	149
HOG000181653	1U9C-A	146	173	34	0.232877	57.2672	4.22877	228
HOG000182211	1NIJ-A	184	136	12	0.0652174	44.3311	4.65224	325
HOG000184778	1K6W-A	353	117	54	0.152975	20.1508	2.80069	426
HOG000184780	3MPO-B	148	194	36	0.243243	76.8564	4.35702	271
HOG000185229	2Y7D-D	134	108	21	0.156716	40.7564	4.92486	287
HOG000185899	2Q7W-A	345	105	54	0.156522	35.547	3.30181	397.5
HOG000185901	1JPD-X	213	115	36	0.169014	33.4821	4.3229	324.5
HOG000185903	3Q45-H	240	117	42	0.175	50.7578	4.98636	358
HOG000186907	1YUD-F	101	195	41	0.405941	66.3745	4.10489	160
HOG000187907	1Y5H-A	96	170	26	0.270833	79.0245	3.65947	143
HOG000187909	3FHM-A	127	154	32	0.251969	54.188	3.54266	143.5
HOG000189913	1R1M-A	95	186	26	0.273684	47.9098	3.50523	176
HOG000189914	3LDT-A	166	126	45	0.271084	30.0827	3.18493	219
HOG000190728	1EW4-A	91	147	8	0.0879121	31.9248	3.85321	106
HOG000191265	2GQ1-A	276	123	34	0.123188	24.2203	3.55358	334
HOG000191478	1GZ5-A	165	102	22	0.133333	29.3876	3.1596	473
HOG000191700	2ZCI-A	453	192	86	0.189845	37.6133	4.81193	613
HOG000194322	2QHS-A	153	186	23	0.150327	59.0529	4.07523	233
HOG000194826	3LPM-A	195	142	31	0.158974	50.1265	4.01109	249
HOG000195381	3BAN-A	286	120	26	0.0909091	29.9847	3.12842	394
HOG000195942	3KWP-A	203	185	38	0.187192	54.6956	3.52333	287
HOG000196388	2I49-A	264	124	65	0.246212	34.6846	3.68857	414
HOG000197614	3LAX-A	318	126	87	0.273585	36.8955	3.78176	437
HOG000199176	3QFH-H	143	103	20	0.13986	43.3772	3.74216	519
HOG000200400	1F4L-A	427	100	11	0.0257611	13.7581	2.28569	677
HOG000200401	2X1L-A	414	180	36	0.0869565	41.1083	2.90008	522
HOG000200713	3GEH-A	374	107	15	0.040107	29.7115	3.19841	458
HOG000200714	2GJ8-D	337	121	23	0.0682493	18.7333	2.4348	454
HOG000200747	2AJG-A	620	114	26	0.0419355	13.3275	2.00252	860
HOG000200748	3O0A-B	436	115	24	0.0550459	19.8118	2.38619	833
HOG000201059	2ZXI-B	443	120	47	0.106095	15.7745	2.23573	629
HOG000201060	3CP8-A	514	127	15	0.0291829	25.3323	2.16947	632
HOG000201073	3NY4-A	214	142	41	0.191589	46.6265	4.32448	299
HOG000201520	1YIX-A	209	126	24	0.114833	24.7219	2.70327	264
HOG000201521	1ZZM-A	178	161	44	0.247191	55.029	3.67961	259.5
HOG000201523	3RCM-A	130	124	32	0.246154	37.2961	3.39649	264
HOG000201526	2GZX-A	217	126	34	0.156682	38.7295	3.25638	257
HOG000204095	2VQE-H	98	120	11	0.112245	15.6855	1.87446	132
HOG000204319	2EF4-A	238	147	46	0.193277	44.1267	4.72701	305
HOG000204320	1WOH-C	218	118	52	0.238532	32.3165	3.92409	307
HOG000204879	3FB9-A	63	120	28	0.444444	37.5017	5.73748	87
HOG000205046	2ZJR-P	80	142	32	0.4	17.0487	2.42279	110
HOG000205436	1E2T-E	154	128	16	0.103896	50.5524	4.43266	279
HOG000205991	1L5J-B	499	116	34	0.0681363	7.23174	0.90975	865
HOG000205992	1O57-A	234	111	51	0.217949	30.4595	3.1945	274
HOG000206104	2NMU-A	88	109	11	0.125	49.1283	5.3463	142
HOG000208216	3BMB-B	113	122	13	0.115044	41.4065	5.11119	136
HOG000212345	1GCA-A	194	161	51	0.262887	63.1522	4.89689	319
HOG000213793	2XXJ-D	263	151	56	0.212928	55.1648	3.48754	318
HOG000213794	3P7M-B	269	240	67	0.249071	46.4641	2.93275	316
HOG000214906	2J01-Z	152	151	28	0.184211	59.6939	3.87714	207
HOG000215576	2OER-B	75	101	19	0.253333	56.141	5.99493	204
HOG000215912	3OAA-W	234	131	50	0.213675	15.6138	1.95216	287
HOG000216024	2RQ6-A	76	190	23	0.302632	63.4191	4.74272	134
HOG000216025	3OAA-f	123	110	13	0.105691	16.9895	2.00321	140
HOG000216358	3D55-C	33	127	0	0	60.4218	6.34474	84
HOG000216470	2A6S-C	20	120	4	0.2	43.2355	3.69236	85
HOG000216579	2III-A	97	145	12	0.123711	47.5277	4.16454	131
HOG000216591	2QSR-A	871	121	0	0	30.3137	3.88151	1174
HOG000216592	3HJH-A	893	110	0	0	17.5146	2.6082	1151
HOG000216706	2POK-A	361	159	46	0.127424	56.5076	4.7365	460
HOG000216822	1DM9-B	105	150	15	0.142857	40.584	3.49341	133
HOG000216890	2PBY-A	251	152	35	0.139442	32.7054	3.26145	308
HOG000216993	3FPP-B	276	128	24	0.0869565	47.5636	4.50971	394
HOG000217052	2K4K-A	83	103	25	0.301205	24.6633	3.73173	127
HOG000217164	2K70-A	97	177	39	0.402062	71.1154	4.06077	160
HOG000217278	1GTZ-L	119	182	17	0.142857	47.5053	3.09285	150
HOG000217291	2H9D-D	62	151	25	0.403226	70.1673	8.93894	99
HOG000217393	2EGU-A	253	162	53	0.209486	39.9027	3.63519	331
HOG000217509	1TX2-A	212	136	39	0.183962	37.4469	3.18139	278
HOG000217510	1AJ0-A	220	139	47	0.213636	30.9625	2.63401	282
HOG000217614	1Y2I-C	95	145	27	0.284211	35.8555	3.74872	107
HOG000217627	3R2E-A	83	133	2	0.0240964	34.3407	4.64919	119
HOG000217628	1NBU-H	109	153	20	0.183486	55.4589	4.56321	121
HOG000217741	2QX0-A	128	165	13	0.101562	52.769	3.93958	160
HOG000217796	2X27-X	152	114	64	0.421053	25.5151	3.29153	212
HOG000217964	3BZ6-A	159	136	30	0.188679	28.1562	2.43398	217
HOG000218046	2HMA-A	270	102	46	0.17037	13.8242	2.65062	370
HOG000218057	3HQX-A	81	113	20	0.246914	22.1825	3.38619	94
HOG000218067	1M65-A	189	101	29	0.153439	31.8352	4.40761	245
HOG000218110	2CCA-A	554	174	16	0.0288809	28.8895	1.71571	729
HOG000218168	2IPC-C	649	112	7	0.0107858	14.1153	1.87594	903
HOG000218169	1M6N-A	594	137	25	0.0420875	32.5544	2.94669	839
HOG000218183	1K0W-C	113	201	21	0.185841	48.1422	3.62784	232
HOG000218184	1DZU-P	169	117	8	0.0473373	42.554	3.51661	215
HOG000218192	1QYN-D	123	108	36	0.292683	18.3191	2.08716	158
HOG000218197	3NGF-A	143	141	37	0.258741	53.6756	4.63076	261
HOG000218210	3FES-D	541	104	16	0.0295749	12.4889	2.59707	758
HOG000218211	1QVR-A	656	191	15	0.0228659	23.8011	2.18419	859
HOG000218236	2PKW-A	196	124	26	0.132653	23.9192	3.33419	252
HOG000218239	1P9Y-A	390	110	19	0.0487179	15.8862	2.42752	434
HOG000218242	1B0A-A	239	131	61	0.25523	23.2229	3.70474	288
HOG000218244	2H7A-A	62	131	4	0.0645161	34.0676	4.15136	97
HOG000218308	2PJD-A	229	118	43	0.187773	24.168	3.77428	342
HOG000218321	1F0K-A	309	120	23	0.0744337	29.581	3.161	355
HOG000218325	2DYJ-A	85	181	21	0.247059	55.5284	6.42841	124
HOG000218327	3GCM-B	590	155	28	0.0474576	31.2133	1.9449	709.5
HOG000218359	2X7J-A	344	144	39	0.113372	49.412	5.73446	577
HOG000218362	1EV0-B	73	165	16	0.219178	29.0583	3.76192	88
HOG000218418	1AOP-A	464	118	39	0.0840517	16.3404	2.10466	570
HOG000218433	1TO0-D	97	235	30	0.309278	91.191	4.23644	158.5
HOG000218434	1NS5-B	125	130	27	0.216	21.5176	3.10897	156
HOG000218447	3IX7-A	241	127	41	0.170124	33.4624	3.72854	366
HOG000218458	1L7B-A	574	143	18	0.0313589	43.0746	2.79082	670
HOG000218459	2OWO-A	543	190	34	0.0626151	40.967	3.11335	677
HOG000218460	2BB0-B	322	145	39	0.121118	48.529	3.61406	415
HOG000218461	2Q09-A	334	153	28	0.0838323	34.022	3.00931	407
HOG000218466	1FJG-R	62	145	19	0.306452	14.8013	2.3351	75
HOG000218480	2A6H-M	268	135	68	0.253731	16.5718	2.11541	315
HOG000218482	3DMQ-B	748	104	2	0.0026738	16.7327	2.46591	968
HOG000218489	1ZCD-A	314	108	34	0.10828	26.4448	2.57455	389
HOG000218563	3Q80-B	158	176	44	0.278481	71.6426	4.24977	231
HOG000218564	1VGW-B	169	176	23	0.136095	45.791	4.1612	236
HOG000218626	3BT7-A	290	113	26	0.0896552	17.0543	1.93375	366
HOG000218681	2GSL-A	107	147	25	0.233645	56.7968	4.57668	136
HOG000218693	3N6R-F	442	169	33	0.0746606	29.4603	2.76536	514
HOG000218760	3RQZ-C	144	145	21	0.145833	72.7162	4.33149	246
HOG000218797	2OL5-A	91	193	25	0.274725	81.8911	4.72283	211
HOG000218798	1GZ0-H	209	122	55	0.263158	22.0444	3.47244	246
HOG000218813	3RYS-A	266	136	86	0.323308	44.0285	5.54158	339
HOG000218839	1Q8F-B	200	215	24	0.12	75.5987	4.18951	316
HOG000219040	3E7N-B	119	164	35	0.294118	39.7934	3.03971	135
HOG000219142	3MPG-A	370	149	19	0.0513514	40.8896	2.83593	426
HOG000219148	2AKH-C	96	177	12	0.125	40.5392	4.38477	127
HOG000219265	1M1G-A	156	200	44	0.282051	39.8826	3.42706	223
HOG000219574	3NU1-B	225	157	44	0.195556	52.082	3.93415	304
HOG000219608	3QHA-B	118	267	41	0.347458	100.891	4.29456	292
HOG000219610	1WP4-C	253	148	51	0.201581	42.1873	3.20555	297
HOG000219744	2GCI-C	199	137	60	0.301508	58.3362	5.779	372
HOG000219745	1Q7E-A	201	101	38	0.189055	49.6288	4.03272	403.5
HOG000219757	1YDO-D	239	161	39	0.16318	37.0763	2.38621	303
HOG000219802	3ISP-A	259	118	23	0.0888031	31.1433	3.65133	297
HOG000219995	2KHE-A	17	130	8	0.470588	73.917	5.29189	87
HOG000220041	1MUM-A	232	161	25	0.107759	21.9978	2.68987	296
HOG000220065	2EPG-B	295	110	60	0.20339	41.5633	4.33585	476
HOG000220179	2RGY-A	214	101	32	0.149533	59.6315	4.58831	337
HOG000220192	3F7T-A	248	163	63	0.254032	33.4034	2.39217	319
HOG000220466	2OTN-A	226	122	41	0.181416	20.9394	3.45999	274
HOG000220501	1N8F-C	185	228	62	0.335135	65.6422	4.39562	356
HOG000220526	2R6G-G	117	176	36	0.307692	60.9933	4.54214	280
HOG000220627	2GHS-A	206	140	23	0.11165	56.0064	3.55191	297
HOG000220740	1D8C-A	543	142	17	0.0313076	26.0952	2.05223	725
HOG000220753	2OFI-A	159	179	24	0.150943	39.7469	4.38985	189
HOG000220823	1GSZ-B	450	114	19	0.0422222	32.1799	3.65492	654
HOG000220953	3D5T-C	273	156	61	0.223443	24.822	1.88217	328
HOG000220965	2A7W-L	82	165	13	0.158537	44.199	5.00745	110
HOG000220986	3AGP-A	169	188	40	0.236686	40.4592	3.13247	283
HOG000220991	2DYI-A	108	169	17	0.157407	73.3526	5.50154	179
HOG000221003	2VHP-D	159	151	37	0.232704	12.5423	1.35739	206
HOG000221004	2VQE-D	175	189	77	0.44	31.7016	2.75343	205
HOG000221007	2C45-H	94	181	36	0.382979	31.5348	2.22698	127
HOG000221012	1JSX-A	179	180	47	0.26257	47.5549	3.51632	207
HOG000221014	1XDZ-A	200	118	11	0.055	31.4829	3.22571	239
HOG000221021	1BS0-A	324	141	25	0.0771605	34.058	3.24689	385
HOG000221022	2X8U-A	333	123	53	0.159159	17.3339	3.80786	398
HOG000221033	2IMJ-B	78	143	32	0.410256	28.6155	2.49047	156
HOG000221089	2GPJ-A	178	130	23	0.129213	38.5926	3.51597	263.5
HOG000221222	1A8R-L	152	185	54	0.355263	31.9206	3.67342	218
HOG000221244	1K6D-B	202	164	31	0.153465	28.5577	2.05683	235
HOG000221245	3CDK-B	129	218	46	0.356589	42.4163	2.65838	218
HOG000221323	1ZO1-I	56	141	21	0.375	12.0948	1.46644	72
HOG000221407	1E3M-A	631	120	2	0.00316957	16.9698	2.82898	855
HOG000221447	2FBK-A	124	174	21	0.169355	91.0542	5.86681	148
HOG000221448	1Z91-A	86	166	31	0.360465	89.2622	7.41314	151
HOG000221454	2FBH-A	109	112	14	0.12844	56.9512	6.72382	146
HOG000221592	1PTM-A	265	139	35	0.132075	29.6051	3.17603	329
HOG000221593	2HI1-A	206	133	48	0.23301	52.089	3.31385	334
HOG000221682	1RII-A	190	177	18	0.0947368	31.8763	2.57615	250
HOG000221683	3HJG-A	56	248	4	0.0714286	127.617	4.99185	204
HOG000222077	1EEJ-A	165	127	54	0.327273	28.7849	2.86086	238
HOG000222134	3EZW-A	420	141	12	0.0285714	24.9764	2.45885	499
HOG000222138	3I8B-A	369	141	40	0.108401	46.9199	4.64728	494
HOG000222139	3LL3-A	377	109	35	0.0928382	48.1496	4.7264	512
HOG000222509	2FAO-A	9	157	0	0	60.3715	3.78586	832
HOG000222700	2E11-D	203	157	35	0.172414	55.3594	4.48248	271
HOG000222815	3DHW-A	184	136	49	0.266304	24.6549	2.34918	217
HOG000222826	3OPK-B	98	144	26	0.265306	71.7256	5.58975	112
HOG000222926	3K2D-A	160	100	25	0.15625	20.1533	2.92961	271
HOG000222928	1P99-A	137	114	29	0.211679	33.1449	3.30369	281
HOG000222939	3H5J-B	153	153	25	0.163399	26.083	2.96212	213
HOG000223045	1U08-A	335	162	29	0.0865672	35.4569	3.62793	386
HOG000223048	3DZZ-A	334	136	24	0.0718563	57.631	3.84122	390
HOG000223049	3H14-A	309	170	37	0.119741	40.2963	3.45849	393
HOG000223051	2O1B-A	354	168	88	0.248588	25.9588	3.61998	407
HOG000223059	3JTX-B	288	172	36	0.125	41.6139	4.1899	397
HOG000223062	1B5O-A	340	190	34	0.1	55.3794	3.1609	400
HOG000223247	1H3D-A	260	123	60	0.230769	23.7311	3.08984	299
HOG000223248	2VD2-A	150	226	49	0.326667	61.1542	4.41367	216
HOG000223250	1NH8-A	160	142	43	0.26875	36.2027	4.24102	284
HOG000223272	2OAS-B	310	129	38	0.122581	41.9731	3.6709	435
HOG000223371	2V3B-A	29	189	0	0	52.676	5.8133	54
HOG000223382	3QD8-A	144	249	22	0.152778	85.4909	5.3426	169
HOG000223473	1EFZ-A	306	133	43	0.140523	25.8809	2.83834	379
HOG000223641	1SOT-B	251	114	72	0.286853	19.7594	2.86851	360
HOG000223642	1KY9-B	271	233	59	0.217712	68.1576	3.28147	471
HOG000223664	2IFY-A	425	139	24	0.0564706	33.2904	2.934	511
HOG000223742	3IP4-B	416	149	41	0.0985577	32.011	2.65034	477
HOG000223790	3MD7-A	199	168	36	0.180905	61.5262	4.02806	266
HOG000223814	3NAV-A	225	136	32	0.142222	20.6492	2.53477	268
HOG000223816	2EKC-B	209	142	34	0.162679	54.6895	3.90126	258
HOG000223952	3KL7-A	169	154	34	0.201183	53.0704	4.69019	229
HOG000223964	1GPM-A	354	115	28	0.079096	10.4356	1.50105	525
HOG000223965	2YWB-A	379	117	41	0.108179	28.1782	2.58537	516
HOG000223999	2ENX-A	261	125	48	0.183908	42.1474	3.86827	311
HOG000224022	1QAP-B	235	193	55	0.234043	68.0772	3.24338	290
HOG000224023	1X1O-C	240	155	38	0.158333	51.9207	3.14039	281
HOG000224075	3IAC-B	392	117	56	0.142857	31.1839	3.5425	470
HOG000224090	1PG6-A	152	148	28	0.184211	43.0575	4.52921	256
HOG000224236	1GR0-A	277	121	63	0.227437	21.3219	2.95482	364
HOG000224438	2IBO-B	76	183	10	0.131579	67.2073	6.1542	100
HOG000224484	3EPO-B	369	127	33	0.0894309	11.43	1.00699	631.5
HOG000224528	1YCF-D	311	124	28	0.0900322	49.0266	4.25153	400
HOG000224564	2VU5-A	120	174	57	0.475	48.4003	4.26427	149
HOG000224565	2HUR-B	114	335	39	0.342105	62.0979	2.95863	140
HOG000224568	2GPR-A	110	114	35	0.318182	42.2904	3.61132	164
HOG000224612	1KA9-F	208	261	70	0.336538	46.2848	2.15372	257
HOG000224614	2Y88-A	203	237	48	0.236453	49.9367	3.35138	246
HOG000224730	2YVK-D	274	204	64	0.233577	68.7765	3.4097	349.5
HOG000224848	1SB7-A	270	129	34	0.125926	33.6821	4.29139	349
HOG000224893	3AAM-A	235	120	42	0.178723	26.0149	4.48131	285
HOG000224928	3QTD-C	416	104	30	0.0721154	19.4884	3.37428	449
HOG000225067	2OBA-F	98	103	26	0.265306	17.2213	2.8013	120
HOG000225068	3JYG-F	96	219	42	0.4375	90.4717	6.71568	145.5
HOG000225091	1G8P-A	214	162	43	0.200935	34.9515	3.07162	367
HOG000225103	1F76-B	272	188	26	0.0955882	32.8851	2.48414	336
HOG000225105	1EP3-A	258	208	64	0.248062	59.1227	2.98165	308.5
HOG000225118	1EP1-B	180	157	36	0.2	63.2623	4.50698	259
HOG000225158	2QCX-B	184	155	25	0.13587	53.2499	5.43831	224
HOG000225181	1C3P-A	237	132	44	0.185654	43.9228	4.07044	389
HOG000225273	2I5B-A	133	174	33	0.24812	61.0073	4.34561	267
HOG000225275	1JXH-A	215	114	18	0.0837209	21.005	2.08989	266
HOG000225389	2WIU-A	54	208	10	0.185185	99.2187	8.57938	80
HOG000225390	1B0N-A	25	177	2	0.08	113.076	7.10383	82
HOG000225437	2EJB-A	159	188	44	0.27673	54.4998	3.80638	192
HOG000225449	2DJW-J	67	107	0	0	34.1975	5.40868	83
HOG000225505	3G7U-A	112	184	34	0.303571	107.103	6.23734	387.5
HOG000225519	3OKX-A	73	113	6	0.0821918	44.3371	4.49207	157
HOG000225541	3PJZ-B	322	221	40	0.124224	84.6223	4.14745	483
HOG000225786	2P4Z-A	105	117	5	0.047619	65.5272	4.26793	272
HOG000225953	2R8O-B	515	160	18	0.0349515	30.3033	2.74535	667
HOG000225954	3KOM-B	532	158	38	0.0714286	44.5073	2.99062	695
HOG000226005	1YNF-A	326	122	17	0.0521472	21.5689	2.57784	447
HOG000226033	1LKH-A	341	100	18	0.0527859	11.1121	2.05879	466
HOG000226071	1DBT-A	199	131	35	0.175879	33.9817	3.23535	242.5
HOG000226073	1WX0-G	192	187	57	0.296875	48.7077	4.54755	216.5
HOG000226074	3CLM-A	233	163	50	0.214592	49.4042	4.52887	367.5
HOG000226301	1USL-C	124	244	38	0.306452	94.1205	4.86645	150
HOG000226412	3M9Y-A	194	104	17	0.0876289	24.4387	2.28487	252
HOG000226414	3GVG-B	174	172	30	0.172414	47.2461	3.50274	258
HOG000226525	3PNL-B	168	120	48	0.285714	46.0358	3.94521	210
HOG000226638	1OI2-A	272	120	33	0.121324	28.4512	2.91082	333
HOG000226694	3N05-A	432	158	38	0.087963	35.0747	2.3711	558
HOG000226716	3I38-K	202	153	22	0.108911	47.8374	4.15997	312
HOG000226717	1BQ0-A	291	147	45	0.154639	19.6557	1.8997	377
HOG000226782	2OAR-B	94	107	32	0.340426	23.3369	3.64701	137
HOG000226805	1A95-B	122	112	19	0.155738	16.0377	2.28213	152
HOG000227107	3Q3V-A	293	104	39	0.133106	11.0564	2.11155	387
HOG000227108	1V6S-B	318	173	61	0.191824	36.9594	1.91443	397
HOG000227153	1DIH-A	216	116	36	0.166667	16.3464	2.59247	273
HOG000227154	1P9L-B	188	196	51	0.271277	46.0105	3.98647	261
HOG000227221	2AN1-B	249	119	49	0.196787	25.6319	3.52208	294
HOG000227338	2JS4-A	50	136	6	0.12	28.2242	3.53378	60
HOG000227438	3KUX-A	261	152	38	0.145594	53.5856	4.07655	349
HOG000227441	2HO3-D	283	120	22	0.0777385	31.3755	3.80306	329
HOG000227445	3Q2K-C	144	132	16	0.111111	53.1187	5.12763	352
HOG000227470	2C5S-A	332	127	45	0.135542	35.2259	3.60643	404
HOG000227559	1A6J-B	137	142	26	0.189781	37.9044	4.61806	160
HOG000227586	2ZBT-A	207	235	37	0.178744	34.4158	2.17784	295
HOG000227663	2IDB-A	309	118	61	0.197411	11.1877	1.15545	494
HOG000227677	2R48-A	275	145	82	0.298182	35.2121	4.28872	571
HOG000227678	2R4Q-A	489	110	25	0.0511247	21.1343	2.71117	648
HOG000227711	1VL0-B	109	301	38	0.348624	99.1548	4.06463	288
HOG000227712	1N2S-A	251	182	57	0.227092	67.9022	3.59271	299
HOG000227724	1DZR-A	149	195	52	0.348993	66.5396	3.88025	185
HOG000227792	3N9R-U	242	184	45	0.18595	20.607	2.93308	354
HOG000227793	3Q94-A	202	168	37	0.183168	47.2788	3.2945	287
HOG000227794	1DOS-A	275	110	43	0.156364	16.23	2.59251	359
HOG000227961	3FUT-A	181	189	31	0.171271	59.8332	4.41491	288.5
HOG000227962	1QYR-A	210	131	44	0.209524	30.0706	3.78926	273
HOG000227974	2HIM-D	224	111	54	0.241071	23.3272	3.79536	338
HOG000227986	3CE6-A	315	166	36	0.114286	19.9837	1.50171	476
HOG000228064	2AE8-D	131	217	25	0.19084	35.9829	2.56559	197
HOG000228065	2FPR-B	292	116	10	0.0342466	18.7271	2.70883	355
HOG000228136	1U00-A	334	322	52	0.155689	50.9149	4.13949	633.5
HOG000228137	2FZO-A	406	104	17	0.0418719	17.5568	2.89153	607
HOG000228249	3I9V-C	124	153	27	0.217742	15.2426	1.85645	222
HOG000228264	3I9V-D	339	200	29	0.0855457	32.1404	3.25097	418
HOG000228313	1NWB-A	91	142	23	0.252747	23.1319	3.55603	120.5
HOG000228314	1X0G-C	100	227	43	0.43	49.5438	6.16597	107
HOG000228370	1KON-A	220	223	82	0.372727	52.5604	2.57771	250
HOG000228417	2EEY-A	116	106	19	0.163793	14.9907	2.19815	161
HOG000228429	2YXZ-C	259	113	47	0.181467	32.5296	4.24392	325
HOG000228486	2AKK-A	64	230	23	0.359375	36.1192	3.10853	112
HOG000228588	1AH5-A	265	151	61	0.230189	42.9577	3.29719	313
HOG000228600	3KM3-A	124	173	43	0.346774	17.3354	1.65602	188
HOG000228601	1XS1-A	142	154	34	0.239437	21.7524	3.89872	193
HOG000228681	1TV8-A	228	161	54	0.236842	43.7048	3.03663	343
HOG000228717	3F8M-A	125	141	26	0.208	87.7868	5.66514	241
HOG000228798	1VP7-B	59	111	0	0	25.513	3.49615	80
HOG000228885	3KN3-B	168	139	40	0.238095	39.9722	3.45181	275
HOG000229078	4TMK-A	138	232	10	0.0724638	72.6877	3.92474	211
HOG000229090	2BTU-A	257	143	64	0.249027	43.8119	3.07623	345
HOG000229091	1CLI-A	263	152	79	0.30038	37.7029	2.43334	345
HOG000229135	3GA2-A	150	134	13	0.0866667	47.8699	4.66986	223
HOG000229180	2HY5-A	106	121	20	0.188679	28.0325	3.40273	128
HOG000229216	2VXA-B	53	167	20	0.377358	42.6263	3.73029	70
HOG000229249	1RVV-B	139	223	32	0.230216	49.0026	3.80944	155
HOG000229250	2I0F-A	126	182	40	0.31746	42.7616	4.42689	156
HOG000229253	1VSW-W	123	131	24	0.195122	36.7023	3.69938	156
HOG000229289	1ZUN-B	337	107	24	0.0712166	15.8852	1.77517	476
HOG000229290	1EFC-B	230	400	81	0.352174	37.8785	1.45857	396
HOG000229516	1UDN-A	199	151	31	0.155779	34.1093	1.97786	248
HOG000229528	2BOO-A	170	122	22	0.129412	26.8939	3.11975	227
HOG000229628	3IC6-A	204	105	46	0.22549	19.6447	3.99174	246
HOG000229978	2K1G-A	38	190	9	0.236842	75.9613	4.09894	198.5
HOG000229981	1PG4-B	329	274	71	0.215805	55.6326	3.13434	652
HOG000229983	3NYQ-A	329	210	59	0.179331	81.8313	4.28093	561
HOG000229993	2ROQ-A	150	138	45	0.3	69.5067	4.74919	1293
HOG000230005	3IPL-A	286	130	38	0.132867	64.1015	4.85641	518.5
HOG000230011	1MDB-A	442	114	23	0.0520362	30.7241	3.10702	539
HOG000230093	1J1Z-A	341	193	55	0.16129	40.2524	2.88268	404
HOG000230129	2G3A-A	67	108	21	0.313433	47.1774	3.90324	140
HOG000230163	1MDO-A	307	146	49	0.159609	59.9449	3.96215	384
HOG000230164	3NU7-B	316	203	48	0.151899	74.6546	3.77261	372
HOG000230246	1YQG-A	239	178	30	0.125523	55.0365	3.65522	273
HOG000230247	2AHR-D	239	113	16	0.0669456	30.9115	3.43701	269
HOG000230360	3R9R-A	212	161	30	0.141509	28.0188	2.69655	297
HOG000230451	3QR9-A	302	119	19	0.0629139	20.9846	3.03406	342
HOG000230462	3QJA-A	221	181	32	0.144796	60.2979	4.13875	268
HOG000230490	1GUP-B	197	101	40	0.203046	22.6969	2.94304	348
HOG000230743	1VB3-A	345	115	46	0.133333	19.7219	3.33949	428
HOG000230997	3PM9-D	325	140	41	0.126154	42.1588	3.61002	470
HOG000231114	3P96-A	195	231	42	0.215385	74.4291	7.70204	331
HOG000231223	1K8W-A	244	117	47	0.192623	20.355	2.80923	314
HOG000231225	1SGV-B	221	132	36	0.162896	46.9884	4.03793	302
HOG000231262	2J01-P	76	328	28	0.368421	74.8563	3.41587	146
HOG000231311	2J01-G	161	197	45	0.279503	33.161	2.31352	187
HOG000231339	1FJG-Q	75	302	9	0.12	53.2295	3.96006	87
HOG000231364	2VHM-T	87	170	21	0.241379	25.8018	2.88904	100
HOG000231366	2J01-X	74	165	16	0.216216	31.0834	3.34696	97
HOG000231585	2RDO-7	553	215	58	0.104882	35.8668	1.74468	694
HOG000231587	2DY1-A	447	284	60	0.134228	84.4064	3.58249	692
HOG000232011	1SS4-A	31	247	2	0.0645161	92.0749	6.50232	133
HOG000232013	1TSJ-A	62	184	34	0.548387	59.0706	4.61947	159
HOG000232019	3M2O-A	56	100	0	0	45.5553	7.1665	125
HOG000232020	2R6U-A	69	129	6	0.0869565	61.5406	4.95166	126
HOG000232024	3OA4-A	116	170	21	0.181034	61.9113	5.0185	139
HOG000232026	3HNQ-A	55	172	4	0.0727273	77.7459	7.34747	134
HOG000232027	3L20-A	82	150	22	0.268293	65.3661	6.60166	147
HOG000232166	1AY9-A	91	130	32	0.351648	50.5361	3.78356	141
HOG000232167	1JHF-A	148	115	37	0.25	13.8806	2.06246	203
HOG000232982	2J01-D	213	178	46	0.215962	15.9684	1.53684	274
HOG000233112	2V81-A	170	116	30	0.176471	33.8783	3.92558	210
HOG000233114	2YW3-E	182	188	46	0.252747	41.509	2.99574	213
HOG000233259	2BUF-C	244	184	36	0.147541	45.1301	3.15035	299
HOG000233514	3JV9-A	146	131	23	0.157534	84.4211	5.30023	301
HOG000233517	3ONM-A	192	111	42	0.21875	51.4878	4.6186	309
HOG000234432	2O4C-B	288	122	33	0.114583	30.1106	3.39804	378
HOG000234582	1A9X-E	670	114	8	0.0119403	10.5771	1.06072	1074
HOG000235244	1A91-A	57	131	12	0.210526	18.1157	3.34946	82
HOG000235245	2X2V-B	54	146	5	0.0925926	30.5165	4.09543	72
HOG000235658	1L8Q-A	292	228	75	0.256849	57.6265	4.76082	455
HOG000235659	1V0G-A	336	124	39	0.116071	19.5755	2.55437	467
HOG000235782	2PK0-A	200	136	29	0.145	51.1252	3.41119	248
HOG000235950	3GO6-B	235	182	68	0.289362	72.817	5.33799	304
HOG000235951	2QHP-A	204	159	30	0.147059	74.1526	5.38744	317
HOG000235952	3LHX-A	187	108	18	0.0962567	30.5542	2.84303	309
HOG000236167	3MML-E	225	199	14	0.0622222	78.459	3.6391	317
HOG000236211	3OIR-B	463	112	18	0.0388769	30.5018	2.79919	561
HOG000236212	3OIZ-A	304	282	74	0.243421	56.1825	3.57476	497
HOG000236239	3DKQ-A	157	142	43	0.273885	39.9997	3.53987	226
HOG000236247	1FJJ-A	104	155	23	0.221154	47.6297	3.72239	177
HOG000236472	2PRD-A	146	156	26	0.178082	42.2163	3.8778	177
HOG000236473	3FQ3-K	136	175	51	0.375	31.4237	2.95264	176
HOG000236506	3A2K-B	220	162	48	0.218182	88.6616	4.8445	465
HOG000236507	1NI5-A	256	127	44	0.171875	38.2038	3.37025	440
HOG000236520	1G9S-B	163	152	55	0.337423	37.1099	2.94192	181
HOG000236579	3A5Y-C	262	126	28	0.10687	26.7421	3.88646	325
HOG000236669	3Q58-B	170	123	18	0.105882	32.6139	3.0532	229
HOG000236725	2H5E-A	410	157	8	0.0195122	19.1289	2.24008	529
HOG000236794	1IXH-A	257	102	64	0.249027	14.4273	1.64635	346
HOG000236942	2R44-A	197	222	48	0.243655	60.0696	3.14684	332
HOG000237330	2DFA-A	228	211	31	0.135965	64.082	3.33253	254
HOG000237341	1Q16-A	746	161	16	0.0214477	29.4429	2.50128	1240
HOG000237353	1Q16-B	173	171	103	0.595376	36.4216	5.6246	512
HOG000237541	1PSW-A	291	104	34	0.116838	22.0254	3.18637	348
HOG000237571	2X3Y-A	154	135	27	0.175325	40.7741	4.2268	193
HOG000237572	2YVA-A	188	143	34	0.180851	23.4068	3.22923	196
HOG000237606	2FKN-B	410	133	33	0.0804878	18.627	1.69728	555
HOG000237620	2O6Y-A	351	158	61	0.173789	49.1111	3.81472	513
HOG000237760	1PS9-A	539	130	23	0.0426716	21.3266	1.97323	673
HOG000237861	2KW5-A	94	177	27	0.287234	77.2736	5.23474	199
HOG000237875	1VI2-A	176	188	42	0.238636	69.4242	4.20017	286
HOG000237876	3O8Q-A	218	121	30	0.137615	31.2286	3.14125	272
HOG000238069	3FIU-A	175	170	52	0.297143	60.6735	3.84772	262
HOG000238070	3DPI-A	209	213	55	0.263158	35.6042	2.64775	275
HOG000238227	3AC6-A	581	167	6	0.010327	32.3073	2.79391	740
HOG000238441	3M3P-A	65	317	8	0.123077	125.314	5.55452	237
HOG000238464	3CUZ-A	408	118	17	0.0416667	16.3716	1.83331	533
HOG000238475	1F8M-A	305	180	32	0.104918	18.9178	1.55588	434
HOG000238624	1Y9U-A	269	173	48	0.178439	38.1297	2.85057	341
HOG000238772	1E4V-B	143	220	41	0.286713	37.5373	3.75421	215
HOG000238871	2RFL-H	110	175	21	0.190909	93.5058	5.23572	170
HOG000238872	1UJB-A	110	117	2	0.0181818	33.006	5.30242	161
HOG000238897	1TQ8-A	88	143	16	0.181818	69.2645	4.35862	148.5
HOG000238921	1GVH-A	325	117	9	0.0276923	29.6282	2.9008	396
HOG000239175	3FPI-A	136	260	49	0.360294	80.9814	3.99045	160
HOG000239197	2WSK-A	513	116	4	0.00779727	27.4495	2.53616	704
HOG000239368	1WYU-F	385	136	25	0.0649351	33.0718	2.19002	488
HOG000239380	3GIR-A	255	177	55	0.215686	53.935	3.34173	374
HOG000239381	1YX2-B	271	104	38	0.140221	16.1882	2.09059	364
HOG000239392	1ONL-A	104	163	35	0.336538	29.4915	2.57218	129
HOG000239403	3PGY-B	364	138	65	0.178571	29.8047	4.74202	415
HOG000239404	1DFO-C	330	188	26	0.0787879	37.4827	2.06467	428
HOG000239405	3N0L-A	199	142	22	0.110553	35.8591	2.1004	417
HOG000239472	3LKD-B	102	207	20	0.196078	54.1178	3.86798	529
HOG000239685	1CQI-A	186	109	52	0.27957	6.05834	1.08409	290
HOG000239720	3CNY-B	201	122	46	0.228856	30.4507	3.50009	301
HOG000239754	2QJV-B	197	154	46	0.233503	40.4246	3.7421	271
HOG000239922	1VSR-A	89	164	16	0.179775	60.4018	4.07102	155
HOG000239957	1R30-B	262	252	40	0.152672	42.2624	2.45291	345.5
HOG000240261	3QAO-A	44	155	11	0.25	58.1509	4.93691	251
HOG000240860	2B0T-A	530	246	69	0.130189	43.049	2.13925	741
HOG000240882	3M9W-A	153	110	24	0.156863	27.8061	3.74581	333
HOG000241028	3CER-C	219	168	40	0.182648	76.4122	5.27589	315
HOG000241054	1ZPV-C	81	125	4	0.0493827	37.382	3.33046	89
HOG000241101	1PIE-A	290	141	74	0.255172	47.2314	3.95033	389
HOG000241145	1GRJ-A	104	392	31	0.298077	114.579	7.01182	159
HOG000241252	3BIG-A	187	326	48	0.256684	70.9816	3.5702	333
HOG000241278	2WFP-A	242	109	35	0.144628	34.3557	4.24702	391
HOG000241291	1Z2L-A	321	133	20	0.0623053	43.3765	3.67617	413
HOG000241404	1YSJ-A	210	236	73	0.347619	96.13	4.48426	393.5
HOG000241644	1JCJ-A	202	122	32	0.158416	22.7893	3.17137	259
HOG000241645	1MZH-A	186	201	42	0.225806	62.3342	3.02814	223
HOG000241745	1EX2-B	148	215	54	0.364865	75.4311	3.63663	197
HOG000242016	1ATI-A	346	159	33	0.0953757	25.7597	2.0327	462.5
HOG000242265	2C2I-B	123	161	22	0.178862	53.4363	3.80826	155
HOG000242281	1U5H-A	190	107	20	0.105263	50.3576	3.79239	287.5
HOG000242360	1IB8-A	137	120	34	0.248175	43.6802	3.42672	156
HOG000242449	3HDI-A	371	167	52	0.140162	55.7193	3.517	424
HOG000242527	2A9S-A	129	181	34	0.263566	70.5906	4.16073	166
HOG000242561	3C1D-B	104	211	17	0.163462	75.5604	4.67492	166
HOG000242641	3LAC-B	173	132	39	0.225434	35.6554	4.16703	215
HOG000242675	3PCO-C	288	144	61	0.211806	36.0132	3.08645	345
HOG000242732	1F9N-B	118	138	37	0.313559	49.0021	4.794	150
HOG000242755	2A2J-B	161	187	28	0.173913	47.1424	3.35576	212
HOG000242838	1T6S-B	145	193	45	0.310345	44.5747	3.58887	238
HOG000242849	3AKC-A	174	149	37	0.212644	27.2282	3.31565	227
HOG000242850	2H92-A	181	181	7	0.038674	62.1024	4.07206	225
HOG000242861	2HJG-A	370	147	46	0.124324	32.9928	2.28307	439
HOG000242917	3KGF-B	365	174	20	0.0547945	32.0504	2.76277	460
HOG000242994	1RW0-A	193	151	49	0.253886	37.2417	3.28012	243
HOG000242995	1XFJ-A	178	184	37	0.207865	63.386	3.72873	257
HOG000243107	3NZE-B	260	126	45	0.173077	46.9564	4.31478	320
HOG000243129	3KZW-K	320	171	36	0.1125	54.3875	3.56484	499
HOG000243132	1GYT-G	385	108	29	0.0753247	13.649	2.33793	503
HOG000243333	3OWO-C	314	131	39	0.124204	54.5497	3.96366	384
HOG000243334	1OJ7-A	347	134	48	0.138329	29.887	3.50288	387
HOG000243423	3HCG-A	192	118	37	0.192708	31.2778	3.14816	353
HOG000243425	3E0O-E	99	135	27	0.272727	31.1269	4.16114	146
HOG000243507	2OS3-A	121	106	44	0.363636	26.411	3.91691	185
HOG000243508	1Y6H-A	119	152	15	0.12605	56.7648	3.91902	174
HOG000243509	1BS4-B	136	107	16	0.117647	18.9798	2.51954	169
HOG000243565	3HFQ-B	250	126	52	0.208	41.8416	3.32628	349
HOG000243770	1VGY-A	316	217	17	0.0537975	37.2096	2.87682	377
HOG000243774	3CT9-B	244	114	43	0.17623	53.8975	4.83442	398
HOG000243801	3K92-A	166	214	51	0.307229	58.2982	4.74599	424
HOG000243914	1KAE-B	370	120	31	0.0837838	21.6019	3.93976	434
HOG000243958	1PNO-A	297	121	39	0.131313	11.4976	1.81629	464
HOG000244025	2YXO-B	121	147	28	0.231405	72.5508	4.72153	270
HOG000244113	2A29-A	502	159	28	0.0557769	25.0082	2.26248	685
HOG000244139	1SFE-A	222	144	45	0.202703	35.1491	3.93224	354
HOG000244440	2JVA-A	120	172	15	0.125	38.2343	2.5155	138
HOG000244518	3HUI-A	71	117	5	0.0704225	35.6774	4.98356	107
HOG000244519	1I7H-B	84	139	20	0.238095	14.2045	1.9443	112
HOG000244666	2WE8-A	86	209	14	0.162791	82.9352	4.10244	328
HOG000244774	3IEK-C	333	180	35	0.105105	68.9428	3.72523	468
HOG000245143	3M1G-B	194	215	48	0.247423	52.1732	4.91406	328
HOG000245250	1LI5-A	367	113	18	0.0490463	18.5733	2.54242	461
HOG000245274	1I9G-A	210	146	54	0.257143	46.2537	4.26899	284
HOG000245365	2L16-A	38	162	19	0.5	42.3847	4.1888	77
HOG000245560	3Q8D-B	183	120	31	0.169399	25.9394	3.65928	242
HOG000245597	3IEV-A	252	179	57	0.22619	31.4602	3.13344	301
HOG000245621	1OWL-A	333	171	39	0.117117	51.8888	3.99485	476
HOG000245710	1P7L-B	289	138	64	0.221453	21.0169	1.51643	398
HOG000245721	3LU0-C	52	218	12	0.230769	31.2462	2.76088	91
HOG000245770	1W30-B	145	190	39	0.268966	57.0748	3.86688	180
HOG000245859	3BB5-B	62	134	14	0.225806	66.7587	4.80601	100
HOG000245984	1Y79-1	598	129	6	0.0100334	32.3266	2.82213	682
HOG000246153	3N37-A	238	108	36	0.151261	11.0869	2.21769	323
HOG000246165	1PEM-A	527	123	30	0.056926	14.3089	1.91716	714
HOG000246177	3N3A-C	91	136	26	0.285714	30.2419	3.83581	136
HOG000246232	3FST-A	235	141	23	0.0978723	22.4464	3.21136	295
HOG000246301	3I1I-A	316	168	63	0.199367	32.6501	3.84217	382
HOG000246368	2AKO-A	220	217	28	0.127273	71.838	3.86125	372
HOG000246369	2J5T-D	309	101	26	0.0841424	26.053	3.39784	367
HOG000246403	1ILE-A	790	141	4	0.00506329	31.3754	3.11525	1051
HOG000246415	1CS1-C	334	117	39	0.116766	30.1594	3.52765	386
HOG000246416	1CL1-B	332	139	24	0.0722892	23.7055	3.55507	396
HOG000246417	3NDN-B	81	305	27	0.333333	77.4782	3.52893	427
HOG000246495	1C8U-A	258	122	69	0.267442	24.8062	2.74924	287
HOG000246596	1YTA-D	134	217	39	0.291045	39.4834	2.55563	181
HOG000246674	1U6E-B	283	157	46	0.162544	48.1442	3.1635	328
HOG000246720	3BN0-A	69	139	0	0	28.6612	4.02651	90
HOG000246808	2NUG-B	180	105	25	0.138889	37.9961	3.22842	235
HOG000246854	3K96-A	294	114	32	0.108844	30.2987	3.15792	338
HOG000246901	2ISM-B	224	146	83	0.370536	38.4767	4.20311	382
HOG000246923	1W7D-A	108	116	26	0.240741	34.6834	4.46372	185
HOG000246980	1XMA-B	60	137	4	0.0666667	64.7892	6.22403	110
HOG000247049	2W9R-A	85	187	10	0.117647	40.0913	3.14714	106
HOG000247212	3GDZ-B	465	106	34	0.0731183	15.7742	2.88868	577
HOG000247214	3FNR-A	441	202	28	0.0634921	43.0671	3.15598	558
HOG000247215	2Z1A-A	352	149	28	0.0795455	44.706	3.87094	596
HOG000247371	3ROI-B	359	195	66	0.183844	55.4395	3.41707	430
HOG000247372	1G6S-A	254	114	47	0.185039	10.6886	1.43737	427
HOG000247596	1V0J-D	293	172	42	0.143345	43.8676	3.77896	384
HOG000247776	3NHV-B	23	239	8	0.347826	121.808	5.77067	128
HOG000247892	1T5B-A	174	110	13	0.0747126	28.8512	3.52913	201
HOG000247937	1VK6-A	155	164	19	0.122581	45.4735	4.28476	262
HOG000247992	3RE1-B	152	176	58	0.381579	76.5652	5.65119	258
HOG000248049	1XM3-B	223	175	24	0.107623	35.7651	3.65369	261
HOG000248060	1TYG-B	39	265	11	0.282051	99.5707	5.27184	66
HOG000248104	2YB1-A	219	184	29	0.13242	47.2467	3.28065	287
HOG000248105	3O0F-A	196	179	42	0.214286	98.9702	5.53133	286
HOG000248194	3FSY-D	219	137	54	0.246575	23.6703	3.1499	339
HOG000248341	3E58-A	116	145	33	0.284483	64.4545	4.45742	221
HOG000248344	2HSZ-A	179	150	22	0.122905	61.9179	4.40785	227.5
HOG000248345	3ED5-A	99	224	23	0.232323	103.36	6.10144	231
HOG000248360	2P17-A	173	173	62	0.358382	59.6973	5.1126	286
HOG000248527	3BMX-A	198	165	31	0.156566	61.5702	3.62905	387
HOG000248571	2GES-A	247	200	53	0.214575	37.3466	2.75515	316
HOG000248672	1DJ0-B	225	121	55	0.244444	21.649	2.37906	270
HOG000248673	1VS3-B	215	163	13	0.0604651	71.5063	3.98377	249
HOG000248742	1OQ8-A	92	268	33	0.358696	57.0207	3.50496	120
HOG000248767	2J01-F	182	187	37	0.203297	49.3077	2.96096	207
HOG000248800	3JYF-A	473	102	29	0.0613108	12.5717	2.09045	656
HOG000248813	2ZJQ-A	103	179	34	0.330097	25.6123	1.87335	126
HOG000248870	1PFK-A	277	158	37	0.133574	43.8564	2.91186	322.5
HOG000249284	2KHR-A	48	121	8	0.166667	37.182	6.5992	72
HOG000249395	2GOY-B	149	151	6	0.0402685	42.7989	4.85841	245
HOG000249396	1SUR-A	186	132	52	0.27957	25.3336	4.04253	244
HOG000249408	1ZJ8-B	361	138	54	0.149584	34.0833	3.47893	562
HOG000249815	1XD7-A	75	117	11	0.146667	55.7846	5.30779	145
HOG000249817	3LWF-B	112	132	21	0.1875	52.8383	3.96711	143
HOG000249907	3CCY-A	108	104	10	0.0925926	51.362	4.28583	202.5
HOG000250064	2DT5-B	135	157	39	0.288889	67.8135	4.62483	217
HOG000250076	1TTZ-A	52	211	4	0.0769231	99.593	7.36526	84
HOG000250087	3FVV-A	185	159	28	0.151351	55.2639	5.5084	226
HOG000250110	2UYT-A	382	113	37	0.0968586	39.4241	3.2612	489
HOG000250268	1YNP-B	185	119	41	0.221622	36.8405	4.09756	306.5
HOG000250270	1LQA-B	181	194	38	0.209945	66.5235	3.94678	342
HOG000250272	3O0K-A	226	152	44	0.19469	60.848	3.91295	280
HOG000250282	1UR3-M	247	104	2	0.00809717	27.2973	3.16314	298
HOG000250283	3N6Q-C	274	122	88	0.321168	29.5968	2.28252	336
HOG000250284	1PYF-A	54	195	9	0.166667	65.9793	4.30615	326
HOG000250397	2VOY-I	536	125	22	0.0410448	34.0778	2.46153	834
HOG000250399	1MWZ-A	490	146	40	0.0816327	44.7871	3.49573	732
HOG000250455	1NQZ-A	143	124	26	0.181818	52.906	6.71888	195
HOG000250566	3D0S-A	200	163	24	0.12	75.1328	5.67032	229
HOG000250993	1GPR-A	151	131	59	0.390728	40.8992	3.41244	588
HOG000251409	1MSK-A	631	107	18	0.0285261	13.6199	1.41135	1228
HOG000251509	1QY9-D	194	117	31	0.159794	44.3216	4.55113	297
HOG000251511	1U0K-A	71	169	13	0.183099	63.9051	5.31998	292
HOG000251534	3I9V-1	340	112	41	0.120588	16.1404	2.56884	445
HOG000251689	1YZH-B	185	113	20	0.108108	29.0562	3.58655	214
HOG000251751	3GLA-B	87	213	30	0.344828	88.8011	3.99837	147
HOG000251776	2G2N-D	85	142	12	0.141176	47.2058	4.91268	118
HOG000251871	2DFJ-A	223	119	34	0.152466	27.6138	2.75048	280
HOG000251894	1YLL-C	116	127	18	0.155172	47.3075	4.96178	191
HOG000251927	3C8U-A	152	103	32	0.210526	37.0126	3.62293	228.5
HOG000252054	3G5Q-A	354	137	24	0.0677966	26.0812	2.35271	440
HOG000252083	2G61-A	128	174	29	0.226562	41.3255	3.5356	190
HOG000252084	1DKG-A	127	114	26	0.204724	21.9999	3.50009	197
HOG000252206	2ABK-A	156	164	38	0.24359	17.8206	1.87858	212
HOG000252587	2I9W-A	72	171	17	0.236111	63.2423	4.43976	158
HOG000252720	2JA2-A	372	175	39	0.104839	48.4984	3.39221	490
HOG000252722	2CFO-A	386	110	64	0.165803	15.7257	2.589	471
HOG000252723	1NZJ-A	214	153	28	0.130841	39.9034	4.37247	302
HOG000252803	3C8O-B	132	184	34	0.257576	45.5315	3.99674	161
HOG000252814	1A3A-D	188	135	29	0.154255	29.5265	2.97152	596
HOG000252817	2AJT-A	398	112	19	0.0477387	22.3072	2.51815	500
HOG000252916	3GZH-A	326	106	36	0.110429	10.9707	1.89389	456
HOG000253005	2NPO-A	120	159	26	0.216667	89.1277	4.1005	211
HOG000253244	2IJZ-H	307	131	24	0.0781759	47.9779	3.65789	431.5
HOG000253706	2RET-A	56	144	27	0.482143	54.1346	4.76962	123
HOG000253740	2WHN-A	340	211	62	0.182353	84.3856	5.38724	405
HOG000253872	1C17-M	189	100	31	0.164021	12.8001	1.86088	271
HOG000253896	3CYV-A	262	105	28	0.10687	9.81188	1.3091	354
HOG000253897	2INF-B	269	154	41	0.152416	39.5118	3.32626	354
HOG000253898	2VT1-B	326	165	12	0.0368098	72.8776	5.25543	360
HOG000253911	1K87-A	827	103	0	0	12.1914	2.1959	1320
HOG000253935	3DJL-A	427	131	14	0.0327869	29.071	4.04269	547
HOG000253991	3ABQ-B	191	134	24	0.125654	39.6729	3.66539	281
HOG000254014	3A5I-A	598	165	20	0.0334448	33.4059	2.86983	696
HOG000254015	3MIX-A	507	128	14	0.0276134	36.4421	3.22742	688
HOG000254353	1AF7-A	221	145	44	0.199095	58.8518	5.29397	288
HOG000254689	2ZVY-A	178	150	38	0.213483	35.7251	4.22247	319
HOG000254712	2HO9-A	127	103	30	0.23622	22.8406	3.93057	167
HOG000254713	2QDL-A	103	150	17	0.165049	71.9431	6.15461	164
HOG000254724	1KMI-Z	158	118	36	0.227848	21.8429	3.46916	221
HOG000254735	2PX0-E	235	168	33	0.140426	48.9089	4.6419	451
HOG000254902	2G17-A	282	146	59	0.20922	40.4117	3.56762	335
HOG000254904	2I3A-D	280	166	56	0.2	41.9315	3.48637	349
HOG000254982	2K0R-A	252	109	12	0.047619	41.3327	3.72122	614
HOG000255004	1XDQ-C	143	134	13	0.0909091	22.8589	2.08895	334
HOG000255072	2Y3M-B	255	136	42	0.164706	30.1259	4.04013	566.5
HOG000255144	1ORY-A	224	178	14	0.0625	39.7698	2.93115	388
HOG000255147	2IZ1-A	357	113	53	0.148459	10.4962	2.10734	469
HOG000255169	2DHM-A	70	163	3	0.0428571	45.4698	4.23368	104
HOG000255170	1XS3-A	65	191	4	0.0615385	47.0414	4.47053	84
HOG000255193	1ZRT-E	94	116	23	0.244681	26.6353	3.99167	182
HOG000255206	1ZRT-C	319	176	38	0.119122	25.8265	3.12388	430
HOG000255240	1YFN-A	95	135	33	0.347368	27.422	3.4063	156
HOG000255263	1I5N-D	455	110	10	0.021978	24.9141	3.14725	700
HOG000255805	1XQ4-A	107	251	21	0.196262	72.6317	4.46844	127
HOG000255816	2G6G-A	232	160	39	0.168103	47.1555	4.50157	393
HOG000255917	1LV3-A	36	156	13	0.361111	48.2808	4.65507	65
HOG000255964	2BH7-A	164	134	12	0.0731707	32.09	3.63303	276
HOG000256031	2F00-B	325	106	26	0.08	12.7067	1.71124	491
HOG000256032	3HN7-A	341	111	23	0.0674487	17.3781	1.73666	457
HOG000256078	3R1X-C	163	103	35	0.214724	46.1838	4.93385	304
HOG000256146	1UIR-B	238	101	59	0.247899	27.8085	3.79954	288
HOG000256181	2PXG-A	72	108	15	0.208333	21.7375	3.16771	116
HOG000256192	2R76-B	111	121	44	0.396396	34.5455	5.3312	190
HOG000256248	1TE5-B	196	152	63	0.321429	26.9766	2.89254	257
HOG000256259	3JZE-A	288	234	85	0.295139	46.4663	3.97667	348
HOG000256281	1ML8-A	92	162	15	0.163043	30.1406	3.21249	138
HOG000256284	3LHI-A	143	158	35	0.244755	51.998	4.19739	232
HOG000256309	3CQY-B	291	133	49	0.168385	33.7175	2.35718	370
HOG000256353	3DKU-A	119	125	16	0.134454	33.9306	3.9798	153
HOG000256491	1V4A-A	730	113	4	0.00547945	22.3542	3.1584	948
HOG000256538	2KJQ-A	190	106	46	0.242105	30.1789	3.63904	236.5
HOG000256550	3NCV-B	437	157	30	0.0686499	31.7305	2.72477	624
HOG000256551	1B62-A	282	108	50	0.177305	22.2279	3.53019	622
HOG000256552	3KDG-A	456	101	17	0.0372807	27.2959	3.22765	649
HOG000256686	3MDN-D	114	111	12	0.105263	39.7043	4.43796	268
HOG000257078	3NKL-A	480	158	12	0.025	49.199	3.5133	636
HOG000257134	2GT1-A	241	132	52	0.215768	37.3432	4.37522	324.5
HOG000257189	3LBF-A	168	119	24	0.142857	22.829	2.52239	208
HOG000257214	1OLT-A	384	182	14	0.0364583	45.2058	3.13346	459
HOG000257442	2G6V-B	275	138	37	0.134545	29.5314	2.99819	368
HOG000257443	2B3Z-C	288	163	34	0.118056	60.7459	3.86056	366
HOG000257646	3HJL-A	302	160	34	0.112583	45.4313	3.55496	338
HOG000257670	2GTQ-A	707	113	2	0.00282885	21.7524	2.37354	871
HOG000257693	2OOD-A	368	135	37	0.100543	32.7492	2.78127	438
HOG000257748	3I9V-2	144	165	19	0.131944	49.3877	4.05513	166
HOG000257817	2DUY-A	48	189	9	0.1875	55.4419	4.19067	110
HOG000257828	1D0K-A	234	101	57	0.24359	22.2915	2.94331	361
HOG000257899	3QJ7-A	213	174	36	0.169014	30.2917	1.76305	264
HOG000257900	3IX6-A	217	137	60	0.276498	18.3515	3.11873	264
HOG000258094	3GK0-A	195	164	53	0.271795	31.164	2.91708	245
HOG000258139	2K6V-A	129	175	22	0.170543	65.0816	4.04212	204
HOG000258173	3PZS-B	238	147	59	0.247899	38.9945	3.85676	287
HOG000258319	1W36-C	775	106	8	0.0103226	24.5283	3.70982	1123
HOG000258330	1W36-E	735	111	0	0	22.1486	3.08382	1206
HOG000258341	1W36-G	399	106	5	0.0125313	24.4161	2.88432	631
HOG000258441	2A35-B	173	109	23	0.132948	34.4631	3.67398	215
HOG000258444	3EY9-A	490	110	6	0.0122449	25.9428	3.4056	577
HOG000258449	2PAN-B	214	105	63	0.294393	23.4895	3.59017	593
HOG000258593	1WD5-A	115	140	31	0.269565	62.6799	3.93762	220
HOG000258616	2GUI-A	160	112	27	0.16875	19.8683	2.11301	243.5
HOG000258639	1E0G-A	263	113	37	0.140684	27.3866	2.85182	500
HOG000258672	3RF0-A	399	142	18	0.0451128	50.0907	5.48462	506
HOG000258898	1JXA-C	465	134	7	0.0150538	21.8378	2.24335	609
HOG000259232	2HZ7-A	431	113	31	0.0719258	15.9751	1.9647	555
HOG000259289	1JE3-A	44	175	10	0.227273	71.8489	6.96741	77
HOG000259291	3LVJ-B	65	130	33	0.507692	24.3714	4.44769	81
HOG000259346	3DF9-B	200	125	43	0.215	23.5369	3.29529	232
HOG000259347	3INP-A	164	127	41	0.25	13.1524	1.31392	225
HOG000259348	3CTL-D	182	149	46	0.252747	47.3718	3.24369	218
HOG000259349	2FLI-C	184	160	39	0.211957	50.595	4.13785	224
HOG000259472	1Z7A-G	105	145	40	0.380952	28.6083	4.31948	315
HOG000259573	3BY6-E	104	122	5	0.0480769	58.4427	4.96662	124
HOG000259587	2JGD-A	618	115	16	0.02589	26.8303	2.39852	1214
HOG000259746	2FBQ-A	162	124	49	0.302469	49.2359	5.40272	224
HOG000260057	1SBP-A	157	164	27	0.171975	39.0967	3.47742	343
HOG000260068	2FYI-C	205	116	52	0.253659	19.6675	3.86495	324
HOG000260115	3LHQ-A	170	105	34	0.2	47.9706	4.63439	213
HOG000260139	3CN9-A	158	166	40	0.253165	59.0054	5.38871	222
HOG000260311	1G5T-A	173	184	33	0.190751	32.4163	3.21225	201
HOG000260593	1VQZ-A	198	105	54	0.272727	38.5666	3.99584	329
HOG000260923	2YHC-A	209	104	23	0.110048	20.4905	2.87379	245
HOG000260959	1ADE-A	330	126	56	0.169697	23.8349	2.30394	432
HOG000261019	3NOY-C	288	199	61	0.211806	20.7296	2.36396	372
HOG000261143	2FI9-A	62	157	6	0.0967742	49.8328	4.26899	126
HOG000261177	3RFO-D	252	130	21	0.0833333	25.922	2.53771	315
HOG000261359	1T3T-A	940	107	2	0.00212766	11.9969	1.97498	1296
HOG000261370	3LJK-A	430	143	11	0.0255814	28.615	2.21362	548
HOG000261371	3NBU-F	431	115	12	0.0278422	25.1274	2.71558	549
HOG000261382	1IVN-A	159	216	21	0.132075	67.296	3.54612	211
HOG000261408	1RRE-E	614	108	2	0.00325733	25.283	2.44752	784
HOG000261410	3M65-A	603	152	8	0.013267	19.9152	1.62154	805
HOG000261620	2L6N-A	66	168	18	0.272727	66.4063	5.55074	127
HOG000261703	1VZY-A	264	154	47	0.17803	47.8163	3.83032	294
HOG000261719	2HJ1-B	76	117	16	0.210526	28.5337	4.05982	96
HOG000261755	1U2M-C	122	133	20	0.163934	33.5335	4.79086	166
HOG000261862	1XHS-A	48	133	0	0	59.2889	6.009	118
HOG000261908	2H56-B	159	158	15	0.0943396	60.5457	4.38587	218
HOG000261941	3NLC-A	406	170	41	0.100985	43.7148	3.42329	537
HOG000261967	2YYH-B	52	201	11	0.211538	84.7216	5.74488	138
HOG000261973	3GZ5-B	68	148	13	0.191176	55.1307	4.12059	242
HOG000261998	1HW7-A	249	146	53	0.212851	33.8299	3.1939	294
HOG000262066	1UJ8-A	55	162	12	0.218182	25.4076	2.77331	66
HOG000262077	1FPO-A	141	122	13	0.0921986	26.1509	2.98858	172
HOG000262090	2DXA-A	127	147	28	0.220472	46.7962	3.35064	160
HOG000262146	3OJC-C	211	160	66	0.312796	52.3491	3.94376	231
HOG000262169	1R62-A	297	102	25	0.0841751	22.5503	3.72304	349
HOG000262225	3D2M-A	368	121	27	0.0733696	23.0192	2.76222	443
HOG000262383	1NFV-H	140	155	51	0.364286	28.8104	4.53004	158
HOG000262396	2JFQ-A	213	121	51	0.239437	36.5397	3.22971	266
HOG000262397	2JFN-A	195	125	32	0.164103	31.6865	4.07692	278
HOG000262432	3DHN-A	147	162	30	0.204082	53.2149	5.0904	211
HOG000262434	3E8X-A	115	158	8	0.0695652	52.8542	4.86787	216
HOG000262479	2OO3-A	239	155	37	0.154812	30.0765	3.22694	280
HOG000262659	1Y0G-A	144	146	46	0.319444	40.1846	3.43593	191
HOG000262685	2I6H-A	146	174	21	0.143836	68.9134	3.60059	186
HOG000262697	1UX8-A	90	138	19	0.211111	57.1566	6.34297	132
HOG000262754	3DMP-D	170	117	44	0.258824	12.8453	2.50545	208
HOG000262756	3ASZ-B	179	170	52	0.290503	29.289	3.05526	212
HOG000262780	2QTR-A	164	136	54	0.329268	58.4819	4.15564	201.5
HOG000262781	1K4M-B	164	139	29	0.176829	55.6703	4.25536	216
HOG000263119	1RTT-A	149	133	18	0.120805	47.7527	4.22568	188
HOG000263122	3K1Y-C	117	101	23	0.196581	37.5701	4.28336	189
HOG000263425	1VL5-D	159	121	3	0.0188679	25.7073	3.38565	256
HOG000263448	1XTM-B	102	155	32	0.313725	53.6666	3.81518	179
HOG000263499	1L5O-A	259	141	22	0.0849421	52.3991	3.01713	356
HOG000263533	2G2X-B	118	178	20	0.169492	55.7817	3.19461	154
HOG000263735	3M7A-A	91	193	12	0.131868	62.5816	3.9077	160
HOG000263815	1A99-D	316	100	43	0.136076	16.5415	2.38868	370
HOG000263862	1FF3-C	147	184	12	0.0816327	39.5685	2.08279	215
HOG000263863	1NWA-A	117	232	12	0.102564	78.4986	4.76264	177
HOG000263929	3E4D-B	204	163	32	0.156863	29.7445	2.04584	280
HOG000264120	2ZR9-A	234	179	40	0.17094	14.0009	1.45833	353
HOG000264291	3RF1-B	242	185	46	0.190083	34.3088	2.25537	298
HOG000264337	1M5Y-D	386	114	17	0.0440415	30.1198	3.3646	432
HOG000264348	3CSV-A	244	170	64	0.262295	52.8428	4.73343	352
HOG000264405	2O1C-C	90	114	11	0.122222	21.4022	3.03141	150
HOG000264729	3ETN-D	174	157	80	0.45977	37.291	4.04399	326
HOG000264740	3IJ5-A	145	177	18	0.124138	46.5847	3.17263	187
HOG000264762	2R19-B	127	139	24	0.188976	31.4413	5.55168	185
HOG000264773	2RQL-A	91	146	19	0.208791	26.9294	2.63357	95
HOG000264897	3LFT-B	253	142	68	0.268775	43.7219	3.41431	326
HOG000264965	1SP0-A	136	192	35	0.257353	60.389	4.03012	196
HOG000265022	1LP5-A	279	136	35	0.125448	24.2823	2.64626	316
HOG000265101	1RWU-A	61	212	15	0.245902	52.8539	5.19773	89
HOG000265280	2Q5R-B	166	223	39	0.23494	77.376	4.83639	312
HOG000265463	1ZKD-A	179	109	10	0.0558659	38.5614	3.31668	365
HOG000265587	2D4X-A	264	122	32	0.121212	34.9445	3.41306	397
HOG000265598	2D4Y-A	459	114	17	0.037037	28.7854	3.21446	624
HOG000265624	3GWI-A	740	103	2	0.0027027	21.8115	2.68987	899
HOG000265647	3C12-A	161	144	34	0.21118	44.2871	3.2645	231
HOG000265713	3MML-B	149	169	30	0.201342	78.0643	4.73889	239
HOG000265758	1FDR-A	225	111	24	0.106667	26.9946	3.38545	248
HOG000265759	2QDX-A	202	148	49	0.242574	29.9237	2.50984	258
HOG000265894	1ZYL-A	278	136	52	0.18705	31.6787	3.4057	328
HOG000265973	2EBY-A	32	136	0	0	50.2597	4.6209	103
HOG000266008	1WXX-A	287	171	53	0.184669	70.7379	3.97171	396
HOG000266009	3C0K-B	309	110	50	0.161812	21.9647	3.23035	396
HOG000266053	3NXC-A	158	109	36	0.227848	16.0585	2.91109	198
HOG000266075	3C37-A	158	178	33	0.208861	50.7156	4.48973	270
HOG000266076	1Q05-B	107	139	30	0.280374	36.5701	5.16443	136
HOG000266077	3GPV-B	50	127	5	0.1	69.9076	4.77633	135.5
HOG000266084	1Q08-A	119	122	27	0.226891	50.2386	5.00437	141
HOG000266085	2ZHG-A	126	142	19	0.150794	36.1847	2.57547	154
HOG000266224	1VA6-A	410	106	19	0.0463415	26.7152	3.542	519
HOG000266235	2OT9-A	161	161	28	0.173913	35.8166	4.27897	181
HOG000266301	1A6F-A	98	148	19	0.193878	51.1557	6.59938	119
HOG000266314	3QAE-A	275	109	40	0.145455	33.9524	4.00756	425
HOG000266481	3HV2-A	117	116	8	0.0683761	68.7636	4.11444	348
HOG000267214	3KJJ-K	100	111	11	0.11	19.5419	2.44266	115
HOG000267215	2CVL-F	105	159	49	0.466667	50.0675	3.42902	126
HOG000267216	2OTM-C	135	166	43	0.318519	53.1339	3.2824	155
HOG000267327	1YPX-A	150	105	23	0.153333	30.7655	4.2064	372
HOG000267483	3CDL-B	104	106	13	0.125	59.6458	4.50981	209
HOG000268006	2IQ4-A	99	212	15	0.151515	72.3699	3.62777	110
HOG000268118	2WTZ-B	405	164	48	0.118519	68.8926	3.63438	495
HOG000268119	2AM1-A	357	117	22	0.0616246	33.6942	3.34717	457
HOG000268120	1GG4-B	377	107	22	0.0583554	26.2165	2.79427	453
HOG000268677	3NA5-B	418	133	10	0.0239234	24.5196	2.07404	547
HOG000268678	3I3W-A	360	121	7	0.0194444	28.032	3.24927	450
HOG000268679	1K2Y-X	337	186	39	0.115727	46.6038	3.26192	458
HOG000268809	2G0C-A	373	171	12	0.0321716	34.2173	4.07798	461
HOG000269874	3L3B-B	189	120	35	0.185185	28.265	2.74451	217
HOG000269896	2NZH-A	96	153	24	0.25	41.1804	4.1518	111
HOG000270156	1BUZ-A	51	194	16	0.313725	98.9119	6.32624	111
HOG000270272	1SIG-A	375	102	28	0.0746667	12.3107	2.02739	615
HOG000270273	1ZYR-P	188	113	47	0.25	11.5889	1.86666	372
HOG000270497	3BZC-A	522	141	38	0.0727969	14.0836	1.3922	777
HOG000271391	3H2Z-A	303	102	35	0.115512	22.2799	3.15422	382
HOG000271471	2OLR-A	413	115	22	0.0532688	18.2934	2.62148	539
HOG000271506	3JU8-B	370	130	21	0.0567568	20.0336	2.16465	489
HOG000271507	1T90-C	427	164	32	0.0749415	32.8599	2.44253	501
HOG000271509	3RH9-A	414	178	41	0.0990338	56.0507	3.36264	482
HOG000271511	3RJL-B	287	162	60	0.209059	47.1214	5.2199	514
HOG000271513	3ROS-A	409	170	26	0.0635697	51.164	3.90536	462
HOG000272340	3CRA-A	215	170	66	0.306977	37.7429	2.81481	272
HOG000272419	2CBN-A	258	101	32	0.124031	22.5067	2.47935	308
HOG000272757	3N4J-A	127	186	30	0.23622	49.5039	4.35131	159
HOG000272869	3EOF-A	210	136	43	0.204762	45.2537	4.8887	246
HOG000272925	2QYB-A	430	119	14	0.0325581	40.1938	3.97524	1150
HOG000273046	3EFG-A	54	194	20	0.37037	65.3391	5.48176	72
HOG000273091	1ZGG-A	114	152	17	0.149123	60.4813	4.07507	148
HOG000273093	1JL3-A	93	212	21	0.225806	59.5124	4.86639	140
HOG000273094	1U2P-A	105	192	28	0.266667	79.4898	4.892	157
HOG000273374	2QLC-F	157	149	34	0.216561	50.1026	3.85806	228
HOG000273542	3GE4-B	128	260	35	0.273438	95.8829	6.82955	167
HOG000273810	2HGK-A	93	129	17	0.182796	46.9305	4.79281	109
HOG000273832	2F9I-A	256	183	49	0.191406	23.2149	2.23262	319
HOG000273990	2HS5-A	119	156	16	0.134454	91.3332	5.53506	226
HOG000273991	2DI3-A	136	165	20	0.147059	87.5495	4.60834	244
HOG000274107	3HYQ-A	94	131	27	0.287234	49.1974	4.5636	182
HOG000274469	1Q18-A	257	100	37	0.143969	27.2654	2.93211	322
HOG000274670	2HL7-A	92	206	21	0.228261	67.8718	5.41191	154
HOG000274729	1PW4-A	377	102	47	0.124668	19.0574	3.24013	452
HOG000274896	3OCC-F	207	147	52	0.251208	30.3407	2.95093	236
HOG000275008	1YRR-A	306	114	38	0.124183	22.6738	2.58003	382
HOG000275009	2VHL-B	292	121	35	0.119863	33.1835	3.02253	382
HOG000275032	3OF5-A	166	161	28	0.168675	48.3901	3.69766	231
HOG000275033	3FGN-C	124	169	22	0.177419	61.1238	4.17384	228
HOG000275159	1C0A-A	463	108	11	0.0237581	22.2979	2.0818	590
HOG000275388	1QSA-A	345	103	21	0.0608696	32.5855	3.60683	645
HOG000275521	1OGY-C	73	103	15	0.205479	28.6216	3.97665	150
HOG000275576	2FA8-B	41	112	7	0.170732	37.3285	5.1041	97
HOG000275914	1V9K-B	249	147	37	0.148594	27.5512	2.77728	320
HOG000276210	1TZP-A	188	114	37	0.196809	23.8694	2.64286	276
HOG000276368	3ENQ-A	189	185	50	0.26455	29.5396	2.57226	220
HOG000276480	1Q2Y-A	65	200	9	0.138462	87.9763	5.16719	144
HOG000276503	2ITB-A	114	143	17	0.149123	44.6098	4.37999	211
HOG000276591	1FXX-A	400	132	19	0.0475	23.6141	2.65615	475
HOG000276704	3DTG-A	277	165	30	0.108303	32.0215	3.20708	357
HOG000276706	1IYE-A	262	147	55	0.209924	24.673	3.01292	309
HOG000276707	1I2K-A	207	124	39	0.188406	51.0416	5.24793	269
HOG000276708	2A8X-A	287	270	54	0.188153	87.8046	4.11563	474
HOG000276710	3NTD-A	386	138	28	0.0725389	46.0606	3.63019	459
HOG000276711	3FG2-P	285	151	26	0.0912281	76.7648	4.35078	409
HOG000276712	1GER-B	373	113	37	0.0991957	15.0939	2.63762	450
HOG000276949	3NQB-B	390	162	38	0.0974359	62.0329	3.34885	580
HOG000276975	2KGJ-A	537	105	23	0.0428305	23.5514	3.0973	623
HOG000277560	1YT3-A	299	113	24	0.0802676	27.4651	3.87131	375
HOG000277629	1DFU-P	72	106	2	0.0277778	18.7245	4.5478	94
HOG000277828	1MKA-B	120	131	3	0.025	14.2284	1.54044	172
HOG000277829	1U1Z-B	130	143	47	0.361538	31.2328	5.62154	151
HOG000278513	2HRO-A	476	178	30	0.0630252	33.9084	3.16221	575
HOG000278719	1CFZ-F	81	127	13	0.160494	60.9382	5.79525	169
HOG000278743	1GXT-A	547	157	13	0.023766	60.3936	3.58421	763
HOG000278755	3D3R-A	62	205	5	0.0806452	64.3912	3.58409	81
HOG000278777	2I6R-D	267	145	27	0.101124	33.5076	2.1553	337
HOG000278799	3MYR-F	351	134	26	0.0740741	30.9493	2.72102	572.5
HOG000278822	3MYR-C	209	150	51	0.244019	34.1335	3.75285	374
HOG000279010	2FIW-A	75	138	15	0.2	63.9888	6.29456	155
HOG000279358	2F96-A	173	113	26	0.150289	19.8811	2.59263	218
HOG000279636	3B79-A	292	115	46	0.157534	44.8942	3.72226	723
HOG000279814	1D1R-A	93	127	20	0.215054	20.6274	2.91503	108
HOG000279860	2HMT-A	144	307	42	0.291667	117.927	4.38456	221
HOG000279960	3C65-A	511	111	25	0.0489237	24.9916	2.71217	598.5
HOG000279961	1KFT-A	490	118	5	0.0102041	21.7854	2.32802	610
HOG000280152	2YVX-D	404	166	36	0.0891089	56.804	4.04987	459
HOG000280300	2BCO-A	187	112	33	0.176471	28.7368	3.41215	330
HOG000280423	1E5K-A	152	127	17	0.111842	39.4562	4.48331	194
HOG000280424	2WEE-B	73	262	4	0.0547945	136.518	5.65299	198
HOG000280425	2E8B-A	102	149	10	0.0980392	86.6849	5.51458	200
HOG000280458	1JCM-P	359	122	17	0.0473538	20.242	2.92445	453
HOG000280537	1AMF-A	192	116	20	0.104167	27.7459	2.55412	257
HOG000280652	1FC5-A	338	133	27	0.0798817	38.6011	3.89956	411
HOG000280765	1NP6-B	126	160	23	0.18254	59.1099	4.9801	174
HOG000280876	1FM0-E	123	252	35	0.284553	63.0139	3.78484	151
HOG000280877	2Q5W-E	120	175	24	0.2	70.3789	4.48912	151
HOG000280988	1FM0-E	55	227	8	0.145455	57.7685	4.21231	83
HOG000280991	2Q5W-D	50	177	17	0.34	92.5392	6.38903	82
HOG000281002	3BWW-A	185	125	30	0.162162	47.2837	3.73199	285
HOG000281102	1MKZ-B	142	160	31	0.21831	32.7764	2.65437	172
HOG000281103	1DI6-A	139	175	22	0.158273	31.64	2.87455	195
HOG000281104	2IS8-B	116	144	22	0.189655	56.5955	4.55112	166
HOG000281182	1OUP-A	145	106	35	0.241379	22.4416	2.84958	235
HOG000281193	2GZO-A	155	121	4	0.0258065	33.6702	4.10163	187
HOG000281234	3CWN-A	253	174	37	0.146245	32.8173	3.04322	318
HOG000281335	1UMD-A	251	132	36	0.143426	45.3402	4.82637	365
HOG000281451	1UMD-D	175	202	62	0.354286	44.8891	3.18669	328
HOG000281563	1SCZ-A	302	186	52	0.172185	19.9476	1.94442	406
HOG000281564	2EQ9-H	219	150	71	0.324201	31.1209	3.14172	438
HOG000281867	3R2C-A	91	153	21	0.230769	54.7682	3.98141	137
HOG000281868	1EY1-A	109	122	26	0.238532	32.1504	3.86003	139
HOG000281969	3BEZ-D	483	106	28	0.057971	28.0232	3.3247	618
HOG000282025	1DDG-B	471	115	12	0.0254777	22.9559	3.21241	603
HOG000282238	2QFL-A	238	140	62	0.260504	21.5932	3.132	267
HOG000282306	2QYV-A	397	108	31	0.0780856	23.6755	3.47161	486
HOG000282351	3E3X-A	406	125	11	0.0270936	12.7803	1.13445	607
HOG000282801	2QF7-A	904	132	0	0	23.2499	2.32531	1148
HOG000283037	3K1D-A	575	137	10	0.0173913	29.0068	2.515	731
HOG000283048	2HTA-B	212	121	25	0.117925	36.0232	3.77731	294
HOG000283250	3F1Y-C	76	203	23	0.302632	91.6336	5.09146	254.5
HOG000283474	1TZF-A	203	161	34	0.167488	46.0895	2.57613	257
HOG000283476	3DJ4-A	372	129	14	0.0376344	20.2538	2.75563	456
HOG000283480	1YWW-A	57	131	11	0.192982	37.968	4.64922	69
HOG000283729	1B93-B	105	105	32	0.304762	30.3112	3.78483	152
HOG000283762	2ZPA-B	373	101	3	0.0080429	31.2779	3.84805	671
HOG000283874	2OEZ-B	216	114	61	0.282407	32.3059	3.40244	250
HOG000283907	1LP0-A	112	130	17	0.151786	28.5647	3.42009	152
HOG000284333	2D1P-F	68	124	9	0.132353	45.9165	5.41977	95
HOG000284344	2HY5-B	115	129	35	0.304348	39.5212	4.53643	119
HOG000284355	2GQT-A	232	233	62	0.267241	76.9166	4.25222	305
HOG000284356	1MBB-A	282	187	35	0.124113	57.3656	3.43478	342
HOG000284502	11AS-B	258	113	50	0.193798	19.9259	2.35306	330
HOG000284760	3MMZ-D	107	171	45	0.420561	76.7557	4.55056	232
HOG000284783	1VLI-A	166	158	28	0.168675	74.9283	3.87117	344
HOG000284895	1VS6-Z	54	112	8	0.148148	15.7189	2.65206	70
HOG000284928	3OS4-B	329	109	22	0.0668693	17.7942	2.54264	401
HOG000284940	3N5L-B	135	180	9	0.0666667	53.5048	4.54787	312
HOG000284963	2R39-A	339	140	35	0.103245	46.9784	3.63445	485.5
HOG000285040	3G0M-A	121	126	25	0.206612	34.16	4.22972	139
HOG000285487	1ZG2-A	58	171	5	0.0862069	71.8239	4.80106	92
HOG000285833	3Q7H-G	167	321	35	0.209581	41.9731	2.1734	207
HOG000286613	1C9K-B	140	178	18	0.128571	56.1653	3.66349	179.5
HOG000288116	3HZS-A	152	137	23	0.151316	37.0138	4.92321	246
HOG000288150	1FW2-A	177	101	35	0.19774	26.8571	3.43714	292
HOG000288261	1TXK-B	389	107	37	0.0951157	34.1527	3.35609	517
HOG000288286	1RC2-B	193	121	60	0.310881	22.6321	3.07529	231
HOG000288287	1FX8-A	98	108	39	0.397959	23.9116	3.52315	281
HOG000288397	2HZL-B	188	111	25	0.132979	32.7041	3.61416	369
HOG000288399	2E1Z-A	311	120	24	0.0771704	39.6651	3.41763	401
HOG000288510	3GET-A	274	215	65	0.237226	81.5683	4.04678	363
HOG000288511	1LC5-A	242	172	45	0.18595	73.8937	4.80007	361
HOG000288512	1FG7-A	293	123	25	0.0853242	29.3969	3.7052	357
HOG000288958	3ABO-C	363	117	40	0.110193	18.8875	1.96596	460
HOG000290182	3E7D-D	164	162	29	0.176829	35.5808	3.46179	209
HOG000290183	2AFR-A	164	137	35	0.213415	43.8814	3.51372	210
HOG000290184	1NE8-A	73	126	20	0.273973	40.1373	4.43446	116
HOG000290518	1PJQ-B	333	124	38	0.114114	29.8725	3.48802	457
HOG000290519	1VE2-B	181	247	30	0.165746	74.1374	2.98113	264
HOG000290520	3NDC-A	218	175	30	0.137615	48.3159	3.15832	259
HOG000290744	2ZVB-A	202	167	25	0.123762	48.6621	3.48922	245
HOG000291639	2ZHY-B	140	178	32	0.228571	45.2672	3.24879	190
HOG000292085	3PCO-D	685	112	7	0.010219	18.019	2.51583	795
HOG000292087	2RHQ-B	691	126	9	0.0130246	33.956	3.05746	801
HOG000292686	1ULR-A	72	269	18	0.25	95.3037	3.93012	93
HOG000292866	2W9M-B	479	145	27	0.0563674	56.0047	3.45849	573
HOG000292977	3DXB-D	91	127	21	0.230769	14.6163	1.81863	108
HOG000292979	3P2A-A	121	158	13	0.107438	47.6094	3.61354	143
HOG000293093	3L76-A	221	299	85	0.384615	70.8782	3.27337	409
HOG000293094	2J0W-A	348	102	58	0.166667	22.5624	4.05599	449
HOG000293239	1PUG-A	91	171	27	0.296703	16.6471	2.1538	109
HOG000293240	1YBX-B	89	133	22	0.247191	25.7241	3.09264	105
HOG000293319	1K7K-A	160	130	30	0.1875	27.002	2.7211	197
HOG000293547	2HZT-B	32	207	11	0.34375	78.1219	4.89383	116
HOG000293549	1YYV-A	96	122	25	0.260417	50.726	5.31153	128.5
HOG000294326	3HSQ-B	227	112	43	0.189427	18.1904	2.59363	262
HOG000294339	3EH0-C	302	155	47	0.155629	32.6095	3.12956	341
HOG000294662	1TT7-D	276	163	44	0.15942	35.473	2.64423	326
HOG000294667	1UUF-A	162	210	47	0.290123	48.1038	4.28964	349
HOG000294672	1QOR-A	267	129	64	0.2397	40.006	3.74956	327
HOG000294678	3FBG-A	223	157	42	0.188341	63.4934	3.89075	335
HOG000294686	2DQ4-B	306	151	59	0.19281	26.4646	2.83733	343
HOG000294941	2QZS-A	390	116	34	0.0871795	29.8236	2.44544	477
